# Supplementary material for: Room temperature nondestructive encapsulation via self-crosslinked fluorosilicone polymer enables damp heat-stable sustainable perovskite solar cells
Source: Nat Commun. 2023 Mar 11;14:1342. doi: 10.1038/s41467-023-36918-x (PMC10008636; doi:10.1038/s41467-023-36918-x)
Supplement: Supplementary file 4 — Source Data [file 41467_2023_36918_MOESM4_ESM.xlsx]

## Sheet: Fig. 1c
Wavelength (nm)	Transmittance (%)	Wavelength (nm)	Transmittance (%)	Wavelength (nm)	Transmittance (%)
845	89.862	845	85	845	87.4
844.5	90.372	844.5	85.3	844.5	87.1
844	89.964	844	84.5	844	86.8
843.5	90.27	843.5	85.1	843.5	87.2
843	89.964	843	85	843	87.2
842.5	90.372	842.5	85.6	842.5	87.4
842	89.964	842	85.4	842	87.4
841.5	90.678	841.5	85.7	841.5	87.4
841	90.576	841	85.7	841	87.3
840.5	90.474	840.5	85.4	840.5	87.4
840	90.27	840	85.6	840	87.4
839.5	90.576	839.5	85.6	839.5	87.8
839	90.372	839	85.3	839	87
838.5	90.372	838.5	85.3	838.5	87.4
838	90.27	838	85	838	87.3
837.5	89.964	837.5	85.1	837.5	87.1
837	90.576	837	85.2	837	87.3
836.5	90.576	836.5	85.4	836.5	87.7
836	89.862	836	85.1	836	87.3
835.5	90.576	835.5	85.3	835.5	87.3
835	90.27	835	85.4	835	87.7
834.5	90.372	834.5	85.5	834.5	87.7
834	90.576	834	85.3	834	87.4
833.5	90.474	833.5	85.6	833.5	87.6
833	90.576	833	85.6	833	87.5
832.5	90.27	832.5	85.5	832.5	87.2
832	90.576	832	85.8	832	87.7
831.5	90.27	831.5	85.8	831.5	87.6
831	90.78	831	85.4	831	87.5
830.5	90.678	830.5	86	830.5	87.8
830	90.576	830	85.4	830	87.6
829.5	90.576	829.5	85.6	829.5	87.8
829	90.678	829	85.8	829	87.8
828.5	90.474	828.5	85.5	828.5	87.9
828	90.372	828	85.4	828	87.5
827.5	90.678	827.5	85.6	827.5	87.8
827	90.882	827	85.7	827	87.7
826.5	90.372	826.5	85.7	826.5	87.6
826	90.78	826	85.6	826	88
825.5	90.474	825.5	85.4	825.5	87.5
825	90.678	825	85.8	825	88.1
824.5	90.678	824.5	85.7	824.5	87.9
824	90.576	824	85.6	824	87.8
823.5	90.678	823.5	85.5	823.5	87.8
823	90.882	823	85.8	823	87.9
822.5	90.882	822.5	85.7	822.5	87.9
822	90.882	822	85.8	822	87.9
821.5	90.882	821.5	85.8	821.5	88
821	90.78	821	85.9	821	88
820.5	91.188	820.5	85.9	820.5	88
820	91.086	820	85.8	820	88
819.5	90.678	819.5	85.7	819.5	87.9
819	91.086	819	86	819	88.2
818.5	90.78	818.5	85.6	818.5	87.8
818	90.678	818	85.5	818	88
817.5	90.678	817.5	85.7	817.5	87.9
817	90.78	817	86	817	88
816.5	90.984	816.5	86	816.5	88
816	90.78	816	85.8	816	88
815.5	90.78	815.5	85.9	815.5	88
815	91.086	815	86	815	88.2
814.5	90.576	814.5	85.9	814.5	88
814	90.678	814	85.9	814	88
813.5	90.882	813.5	85.8	813.5	87.9
813	90.78	813	86	813	88.2
812.5	90.678	812.5	86	812.5	88.1
812	90.78	812	86	812	88.3
811.5	91.188	811.5	86.3	811.5	88.4
811	90.882	811	85.9	811	88
810.5	90.882	810.5	86.2	810.5	88.2
810	90.882	810	86.1	810	88
809.5	91.188	809.5	86.3	809.5	88.5
809	91.086	809	86.5	809	88.3
808.5	90.882	808.5	86.3	808.5	88.2
808	90.882	808	86	808	88.3
807.5	90.984	807.5	86.2	807.5	88.3
807	90.984	807	86.3	807	88.2
806.5	90.984	806.5	86	806.5	88.2
806	90.882	806	86	806	88.4
805.5	90.984	805.5	86.3	805.5	88.3
805	91.188	805	86.5	805	88.4
804.5	90.678	804.5	86.1	804.5	88.3
804	91.188	804	86.4	804	88.5
803.5	90.78	803.5	86.1	803.5	88.2
803	91.188	803	86.2	803	88.4
802.5	91.188	802.5	86.4	802.5	88.3
802	90.882	802	86.1	802	88.3
801.5	91.29	801.5	86.1	801.5	88.3
801	91.188	801	86.3	801	88.5
800.5	91.188	800.5	86.3	800.5	88.6
800	90.984	800	86.3	800	88.2
799.5	90.984	799.5	86.3	799.5	88.5
799	91.29	799	86.4	799	88.7
798.5	91.392	798.5	86.5	798.5	88.4
798	91.188	798	86.5	798	88.7
797.5	90.984	797.5	86.2	797.5	88.4
797	91.392	797	86.3	797	88.6
796.5	90.984	796.5	86.3	796.5	88.3
796	91.29	796	86.4	796	88.5
795.5	91.494	795.5	86.7	795.5	88.7
795	91.086	795	86.4	795	88.6
794.5	90.984	794.5	86.4	794.5	88.4
794	91.29	794	86.6	794	88.6
793.5	91.086	793.5	86.5	793.5	88.4
793	91.086	793	86.5	793	88.5
792.5	91.29	792.5	86.4	792.5	88.6
792	91.392	792	86.6	792	88.7
791.5	91.29	791.5	86.5	791.5	88.6
791	91.29	791	86.6	791	88.5
790.5	91.188	790.5	86.6	790.5	88.7
790	91.29	790	86.4	790	88.6
789.5	91.392	789.5	86.6	789.5	88.7
789	91.698	789	86.8	789	89.1
788.5	91.698	788.5	86.6	788.5	88.8
788	91.29	788	86.7	788	88.7
787.5	91.29	787.5	86.6	787.5	88.7
787	91.392	787	86.5	787	88.8
786.5	91.29	786.5	86.5	786.5	88.9
786	91.494	786	86.9	786	88.7
785.5	91.188	785.5	86.7	785.5	88.6
785	91.494	785	86.5	785	89
784.5	91.596	784.5	86.7	784.5	88.9
784	91.29	784	86.6	784	88.6
783.5	91.596	783.5	86.9	783.5	88.7
783	91.392	783	86.6	783	88.7
782.5	91.494	782.5	86.8	782.5	88.8
782	91.494	782	86.8	782	88.9
781.5	91.596	781.5	87	781.5	89
781	91.29	781	86.5	781	88.7
780.5	91.494	780.5	86.9	780.5	89
780	91.596	780	86.9	780	88.9
779.5	91.494	779.5	86.9	779.5	88.9
779	91.494	779	87	779	88.9
778.5	91.29	778.5	86.8	778.5	88.8
778	91.596	778	87.1	778	89
777.5	91.494	777.5	87	777.5	89
777	91.494	777	87	777	89.1
776.5	91.698	776.5	87.1	776.5	89
776	91.596	776	87	776	89.1
775.5	91.698	775.5	87.1	775.5	89.2
775	91.494	775	87	775	88.9
774.5	91.698	774.5	87	774.5	89.1
774	91.698	774	87.1	774	89.3
773.5	91.8	773.5	87.1	773.5	89.2
773	91.596	773	86.9	773	89.1
772.5	91.494	772.5	86.9	772.5	89.2
772	91.698	772	87.2	772	89.2
771.5	91.698	771.5	87	771.5	89
771	91.902	771	87.1	771	89.3
770.5	91.698	770.5	87.1	770.5	89.3
770	91.596	770	87.1	770	89.3
769.5	91.698	769.5	87.1	769.5	89.2
769	91.596	769	87.1	769	89.2
768.5	91.596	768.5	87.1	768.5	89.3
768	91.8	768	87.3	768	89.4
767.5	91.8	767.5	87.3	767.5	89.3
767	91.698	767	87.3	767	89.3
766.5	91.698	766.5	87.3	766.5	89.5
766	91.698	766	87.3	766	89.5
765.5	91.8	765.5	87.2	765.5	89.5
765	91.596	765	87.2	765	89.2
764.5	91.902	764.5	87.5	764.5	89.5
764	92.106	764	87.3	764	89.5
763.5	91.8	763.5	87.4	763.5	89.4
763	91.902	763	87.4	763	89.4
762.5	91.902	762.5	87.3	762.5	89.5
762	92.004	762	87.6	762	89.5
761.5	92.004	761.5	87.4	761.5	89.7
761	92.004	761	87.3	761	89.5
760.5	92.106	760.5	87.5	760.5	89.6
760	91.8	760	87.4	760	89.4
759.5	91.902	759.5	87.5	759.5	89.6
759	92.004	759	87.6	759	89.6
758.5	92.004	758.5	87.5	758.5	89.7
758	92.106	758	87.6	758	89.7
757.5	92.004	757.5	87.5	757.5	89.7
757	92.004	757	87.7	757	89.8
756.5	91.902	756.5	87.4	756.5	89.5
756	91.8	756	87.5	756	89.7
755.5	92.004	755.5	87.7	755.5	89.7
755	91.902	755	87.5	755	89.6
754.5	92.208	754.5	87.7	754.5	89.7
754	92.106	754	87.6	754	89.7
753.5	92.106	753.5	87.7	753.5	89.8
753	91.902	753	87.6	753	89.6
752.5	92.106	752.5	87.8	752.5	89.7
752	92.004	752	87.8	752	89.6
751.5	92.106	751.5	87.6	751.5	89.8
751	92.106	751	87.8	751	89.8
750.5	92.106	750.5	87.7	750.5	89.7
750	92.106	750	87.6	750	89.8
749.5	92.106	749.5	87.7	749.5	89.8
749	92.106	749	87.7	749	89.8
748.5	92.208	748.5	87.8	748.5	89.9
748	92.004	748	87.7	748	89.8
747.5	92.106	747.5	87.8	747.5	89.7
747	92.106	747	87.9	747	89.8
746.5	92.004	746.5	87.7	746.5	89.9
746	92.004	746	87.8	746	89.7
745.5	91.902	745.5	87.7	745.5	89.8
745	92.106	745	87.8	745	89.8
744.5	92.106	744.5	87.9	744.5	89.7
744	92.004	744	87.9	744	89.7
743.5	92.106	743.5	87.8	743.5	89.7
743	92.208	743	88	743	90
742.5	92.208	742.5	88	742.5	89.8
742	92.208	742	87.9	742	89.8
741.5	92.106	741.5	87.7	741.5	89.8
741	92.31	741	88	741	90.1
740.5	92.004	740.5	88	740.5	89.8
740	92.106	740	88	740	90
739.5	92.412	739.5	88.1	739.5	90.1
739	92.412	739	88	739	90.1
738.5	92.31	738.5	88.1	738.5	90.1
738	92.106	738	88	738	90
737.5	92.106	737.5	88.2	737.5	90.1
737	92.412	737	88.1	737	90
736.5	92.31	736.5	88.1	736.5	90.1
736	92.412	736	88.1	736	90.1
735.5	92.31	735.5	88.1	735.5	90.2
735	92.31	735	88.1	735	90
734.5	92.412	734.5	88.3	734.5	90.2
734	92.31	734	88.1	734	90.3
733.5	92.412	733.5	88.2	733.5	90.1
733	92.412	733	88.3	733	90.2
732.5	92.514	732.5	88.3	732.5	90.2
732	92.718	732	88.4	732	90.4
731.5	92.514	731.5	88.3	731.5	90.3
731	92.412	731	88.3	731	90.3
730.5	92.412	730.5	88.2	730.5	90.3
730	92.616	730	88.4	730	90.4
729.5	92.616	729.5	88.3	729.5	90.3
729	92.412	729	88.3	729	90.3
728.5	92.514	728.5	88.2	728.5	90.3
728	92.616	728	88.5	728	90.5
727.5	92.616	727.5	88.3	727.5	90.4
727	92.412	727	88.2	727	90.3
726.5	92.616	726.5	88.6	726.5	90.6
726	92.514	726	88.3	726	90.5
725.5	92.514	725.5	88.4	725.5	90.4
725	92.514	725	88.5	725	90.4
724.5	92.514	724.5	88.3	724.5	90.6
724	92.616	724	88.4	724	90.5
723.5	92.616	723.5	88.4	723.5	90.4
723	92.616	723	88.6	723	90.4
722.5	92.718	722.5	88.5	722.5	90.7
722	92.718	722	88.6	722	90.5
721.5	92.616	721.5	88.5	721.5	90.5
721	92.82	721	88.6	721	90.6
720.5	92.718	720.5	88.5	720.5	90.4
720	92.514	720	88.5	720	90.5
719.5	92.616	719.5	88.6	719.5	90.6
719	92.718	719	88.7	719	90.5
718.5	92.616	718.5	88.5	718.5	90.4
718	92.718	718	88.6	718	90.5
717.5	92.82	717.5	88.6	717.5	90.7
717	92.82	717	88.8	717	90.7
716.5	92.82	716.5	88.6	716.5	90.6
716	92.616	716	88.6	716	90.6
715.5	92.82	715.5	88.7	715.5	90.7
715	92.718	715	88.7	715	90.7
714.5	92.718	714.5	88.6	714.5	90.7
714	92.82	714	88.9	714	90.8
713.5	92.616	713.5	88.7	713.5	90.6
713	92.82	713	88.8	713	90.6
712.5	92.82	712.5	88.8	712.5	90.8
712	92.718	712	88.8	712	90.8
711.5	92.718	711.5	88.8	711.5	90.8
711	92.718	711	88.7	711	90.8
710.5	93.024	710.5	88.9	710.5	91.1
710	92.922	710	88.8	710	90.9
709.5	93.024	709.5	89	709.5	90.9
709	92.922	709	89	709	90.9
708.5	92.922	708.5	88.8	708.5	90.9
708	93.024	708	88.9	708	91
707.5	92.922	707.5	88.8	707.5	90.8
707	93.024	707	88.9	707	90.9
706.5	93.024	706.5	89	706.5	91
706	92.922	706	88.9	706	91
705.5	92.82	705.5	88.9	705.5	91.1
705	92.82	705	88.9	705	90.9
704.5	92.922	704.5	89	704.5	91
704	93.024	704	89.1	704	91.1
703.5	93.024	703.5	88.9	703.5	91
703	92.922	703	89	703	91.2
702.5	93.126	702.5	89.2	702.5	91.1
702	93.126	702	89.1	702	91.2
701.5	93.126	701.5	89	701.5	91
701	93.024	701	89.1	701	91.3
700.5	93.126	700.5	89.2	700.5	91.2
700	93.126	700	89.3	700	91.2
699.5	93.228	699.5	89.2	699.5	91.2
699	93.024	699	89.3	699	91.2
698.5	93.228	698.5	89.2	698.5	91.4
698	93.33	698	89.3	698	91.3
697.5	93.33	697.5	89.3	697.5	91.4
697	93.126	697	89.3	697	91.4
696.5	93.126	696.5	89.3	696.5	91.4
696	93.126	696	89.3	696	91.4
695.5	93.228	695.5	89.4	695.5	91.5
695	93.228	695	89.5	695	91.5
694.5	93.228	694.5	89.4	694.5	91.3
694	93.228	694	89.4	694	91.4
693.5	93.126	693.5	89.4	693.5	91.4
693	93.33	693	89.3	693	91.5
692.5	93.126	692.5	89.4	692.5	91.4
692	93.126	692	89.3	692	91.3
691.5	93.228	691.5	89.4	691.5	91.3
691	93.33	691	89.4	691	91.5
690.5	93.126	690.5	89.4	690.5	91.2
690	93.126	690	89.4	690	91.4
689.5	93.33	689.5	89.6	689.5	91.4
689	93.228	689	89.5	689	91.4
688.5	93.024	688.5	89.4	688.5	91.3
688	93.33	688	89.4	688	91.4
687.5	93.33	687.5	89.6	687.5	91.5
687	93.024	687	89.4	687	91.4
686.5	93.126	686.5	89.4	686.5	91.4
686	93.126	686	89.4	686	91.4
685.5	93.126	685.5	89.4	685.5	91.4
685	93.228	685	89.6	685	91.4
684.5	93.33	684.5	89.5	684.5	91.4
684	93.33	684	89.6	684	91.5
683.5	93.33	683.5	89.6	683.5	91.6
683	93.024	683	89.3	683	91.3
682.5	93.432	682.5	89.6	682.5	91.6
682	93.228	682	89.5	682	91.5
681.5	93.432	681.5	89.6	681.5	91.6
681	93.228	681	89.5	681	91.4
680.5	93.33	680.5	89.5	680.5	91.6
680	93.33	680	89.6	680	91.5
679.5	93.228	679.5	89.7	679.5	91.6
679	93.432	679	89.6	679	91.6
678.5	93.636	678.5	89.8	678.5	91.7
678	93.432	678	89.7	678	91.6
677.5	93.432	677.5	89.7	677.5	91.6
677	93.432	677	89.6	677	91.6
676.5	93.432	676.5	89.6	676.5	91.6
676	93.534	676	89.7	676	91.7
675.5	93.432	675.5	89.7	675.5	91.6
675	93.534	675	89.8	675	91.7
674.5	93.432	674.5	89.8	674.5	91.6
674	93.432	674	89.7	674	91.6
673.5	93.33	673.5	89.6	673.5	91.6
673	93.33	673	89.7	673	91.7
672.5	93.636	672.5	89.9	672.5	91.9
672	93.432	672	89.7	672	91.6
671.5	93.432	671.5	89.9	671.5	91.8
671	93.33	671	89.8	671	91.7
670.5	93.636	670.5	89.9	670.5	91.8
670	93.432	670	89.8	670	91.7
669.5	93.432	669.5	89.8	669.5	91.7
669	93.432	669	89.7	669	91.7
668.5	93.228	668.5	89.7	668.5	91.6
668	93.534	668	89.9	668	91.9
667.5	93.534	667.5	89.8	667.5	91.8
667	93.534	667	89.8	667	91.7
666.5	93.33	666.5	89.8	666.5	91.7
666	93.432	666	89.8	666	91.8
665.5	93.432	665.5	89.8	665.5	91.8
665	93.432	665	89.9	665	91.7
664.5	93.534	664.5	89.8	664.5	91.7
664	93.534	664	89.9	664	91.8
663.5	93.636	663.5	89.9	663.5	91.9
663	93.534	663	90	663	91.8
662.5	93.432	662.5	90	662.5	91.8
662	93.534	662	90	662	91.8
661.5	93.534	661.5	90	661.5	91.8
661	93.636	661	90.1	661	92
660.5	93.636	660.5	90.1	660.5	91.9
660	93.636	660	90	660	91.8
659.5	93.534	659.5	90	659.5	91.9
659	93.636	659	90	659	91.8
658.5	93.534	658.5	90	658.5	92
658	93.432	658	89.9	658	91.8
657.5	93.636	657.5	90	657.5	92
657	93.636	657	90	657	91.9
656.5	93.534	656.5	90	656.5	91.9
656	93.534	656	89.9	656	91.8
655.5	93.534	655.5	90	655.5	92
655	93.432	655	90	655	91.9
654.5	93.636	654.5	90.1	654.5	92
654	93.534	654	89.9	654	91.9
653.5	93.534	653.5	90	653.5	92
653	93.534	653	90	653	92
652.5	93.738	652.5	90.1	652.5	92
652	93.534	652	90	652	92
651.5	93.738	651.5	90.2	651.5	92
651	93.636	651	90.1	651	92
650.5	93.534	650.5	90	650.5	91.9
650	93.534	650	90	650	92.1
649.5	93.636	649.5	90	649.5	91.9
649	93.636	649	90.1	649	92.1
648.5	93.534	648.5	90.1	648.5	91.9
648	93.636	648	90.1	648	92
647.5	93.636	647.5	90.1	647.5	92
647	93.636	647	90.1	647	92.1
646.5	93.636	646.5	90.1	646.5	91.9
646	93.636	646	90.1	646	92.1
645.5	93.636	645.5	90.1	645.5	92.1
645	93.738	645	90.2	645	92
644.5	93.738	644.5	90.2	644.5	92.1
644	93.636	644	90.1	644	92.1
643.5	93.84	643.5	90.2	643.5	92.1
643	93.636	643	90.1	643	92
642.5	93.636	642.5	90.1	642.5	92.1
642	93.534	642	90	642	92
641.5	93.738	641.5	90.3	641.5	92.2
641	93.636	641	90.2	641	92.1
640.5	93.636	640.5	90.1	640.5	91.9
640	93.738	640	90.2	640	92.1
639.5	93.636	639.5	90.3	639.5	92.1
639	93.432	639	90.1	639	91.9
638.5	93.636	638.5	90.2	638.5	92
638	93.534	638	90.1	638	92
637.5	93.636	637.5	90.2	637.5	92.1
637	93.636	637	90.2	637	92.1
636.5	93.636	636.5	90.2	636.5	92.1
636	93.738	636	90.2	636	92.1
635.5	93.738	635.5	90.2	635.5	92.2
635	93.636	635	90.1	635	92.2
634.5	93.636	634.5	90.2	634.5	92.2
634	93.738	634	90.3	634	92.2
633.5	93.636	633.5	90.2	633.5	92.2
633	93.84	633	90.3	633	92.2
632.5	93.738	632.5	90.3	632.5	92.2
632	93.636	632	90.1	632	92.1
631.5	93.738	631.5	90.3	631.5	92.3
631	93.636	631	90.4	631	92.2
630.5	93.636	630.5	90.2	630.5	92.2
630	93.84	630	90.3	630	92.1
629.5	93.738	629.5	90.1	629.5	92.2
629	93.636	629	90.1	629	92.2
628.5	93.636	628.5	90.2	628.5	92.1
628	93.738	628	90.3	628	92.2
627.5	93.636	627.5	90.2	627.5	92.2
627	93.534	627	90.2	627	92.1
626.5	93.636	626.5	90.2	626.5	92.1
626	93.738	626	90.4	626	92.2
625.5	93.636	625.5	90.2	625.5	92.1
625	93.636	625	90.2	625	92.1
624.5	93.636	624.5	90.3	624.5	92.1
624	93.534	624	90.2	624	92.1
623.5	93.636	623.5	90.1	623.5	92.1
623	93.636	623	90.3	623	92.2
622.5	93.636	622.5	90.2	622.5	92.3
622	93.738	622	90.2	622	92.3
621.5	93.534	621.5	90.2	621.5	92.1
621	93.636	621	90.1	621	92.1
620.5	93.738	620.5	90.3	620.5	92.2
620	93.534	620	90.2	620	92.2
619.5	93.636	619.5	90.4	619.5	92.2
619	93.636	619	90.2	619	92.1
618.5	93.738	618.5	90.2	618.5	92.2
618	93.738	618	90.2	618	92.1
617.5	93.738	617.5	90.3	617.5	92.2
617	93.636	617	90.3	617	92.3
616.5	93.636	616.5	90.3	616.5	92.3
616	93.636	616	90.2	616	92.2
615.5	93.738	615.5	90.2	615.5	92.3
615	93.636	615	90.3	615	92.2
614.5	93.738	614.5	90.3	614.5	92.3
614	93.636	614	90.1	614	92.1
613.5	93.636	613.5	90.2	613.5	92.1
613	93.738	613	90.3	613	92.2
612.5	93.636	612.5	90.3	612.5	92.2
612	93.636	612	90.3	612	92.2
611.5	93.534	611.5	90.2	611.5	92.2
611	93.636	611	90.3	611	92.2
610.5	93.636	610.5	90.3	610.5	92.3
610	93.738	610	90.4	610	92.4
609.5	93.738	609.5	90.3	609.5	92.3
609	93.738	609	90.4	609	92.4
608.5	93.636	608.5	90.3	608.5	92.2
608	93.636	608	90.4	608	92.3
607.5	93.636	607.5	90.3	607.5	92.2
607	93.738	607	90.3	607	92.3
606.5	93.636	606.5	90.4	606.5	92.3
606	93.738	606	90.3	606	92.3
605.5	93.636	605.5	90.2	605.5	92.2
605	93.738	605	90.2	605	92.1
604.5	93.534	604.5	90.3	604.5	92.2
604	93.432	604	90.1	604	92.1
603.5	93.738	603.5	90.2	603.5	92.1
603	93.432	603	90.2	603	92.1
602.5	93.534	602.5	90.2	602.5	92
602	93.636	602	90.3	602	92
601.5	93.636	601.5	90	601.5	92
601	93.636	601	90.1	601	92
600.5	93.534	600.5	90	600.5	92.2
600	93.534	600	90	600	92.1
599.5	93.636	599.5	90.2	599.5	92.1
599	93.534	599	90.1	599	92
598.5	93.432	598.5	89.9	598.5	91.9
598	93.534	598	90	598	92.1
597.5	93.534	597.5	90	597.5	92
597	93.534	597	89.9	597	91.8
596.5	93.33	596.5	89.9	596.5	91.8
596	93.432	596	89.8	596	91.9
595.5	93.33	595.5	90	595.5	91.8
595	93.432	595	90	595	91.9
594.5	93.534	594.5	89.9	594.5	91.8
594	93.432	594	90	594	91.9
593.5	93.432	593.5	89.9	593.5	91.8
593	93.432	593	89.9	593	91.9
592.5	93.432	592.5	90	592.5	91.8
592	93.33	592	89.8	592	91.8
591.5	93.432	591.5	89.8	591.5	91.8
591	93.636	591	89.8	591	91.8
590.5	93.33	590.5	89.8	590.5	91.8
590	93.432	590	89.8	590	91.7
589.5	93.33	589.5	89.8	589.5	91.8
589	93.534	589	89.8	589	91.9
588.5	93.33	588.5	89.7	588.5	91.6
588	93.33	588	89.7	588	91.7
587.5	93.228	587.5	89.9	587.5	91.7
587	93.432	587	89.9	587	91.8
586.5	93.33	586.5	89.7	586.5	91.7
586	93.33	586	89.8	586	91.7
585.5	93.33	585.5	89.7	585.5	91.7
585	93.33	585	89.7	585	91.7
584.5	93.228	584.5	89.6	584.5	91.6
584	93.33	584	89.8	584	91.8
583.5	93.33	583.5	89.8	583.5	91.8
583	93.432	583	89.7	583	91.6
582.5	93.33	582.5	89.7	582.5	91.7
582	93.228	582	89.6	582	91.6
581.5	93.33	581.5	89.6	581.5	91.9
581	93.432	581	89.6	581	91.6
580.5	93.33	580.5	89.6	580.5	91.8
580	93.228	580	89.5	580	91.6
579.5	93.432	579.5	89.6	579.5	91.8
579	93.432	579	89.5	579	91.7
578.5	93.33	578.5	89.6	578.5	91.7
578	93.228	578	89.6	578	91.6
577.5	93.33	577.5	89.6	577.5	91.6
577	93.432	577	89.5	577	91.6
576.5	93.33	576.5	89.4	576.5	91.6
576	93.33	576	89.6	576	91.6
575.5	93.228	575.5	89.5	575.5	91.5
575	93.228	575	89.5	575	91.5
574.5	93.126	574.5	89.4	574.5	91.5
574	93.228	574	89.3	574	91.4
573.5	93.228	573.5	89.4	573.5	91.5
573	93.228	573	89.5	573	91.6
572.5	93.228	572.5	89.3	572.5	91.5
572	93.126	572	89.3	572	91.4
571.5	93.024	571.5	89.3	571.5	91.4
571	93.126	571	89.3	571	91.5
570.5	93.126	570.5	89.3	570.5	91.5
570	93.126	570	89.4	570	91.5
569.5	93.126	569.5	89.2	569.5	91.4
569	93.126	569	89.2	569	91.4
568.5	93.126	568.5	89.3	568.5	91.5
568	93.228	568	89.1	568	91.3
567.5	93.024	567.5	89.2	567.5	91.3
567	93.126	567	89.2	567	91.3
566.5	93.126	566.5	89.2	566.5	91.4
566	93.024	566	89.2	566	91.4
565.5	93.024	565.5	89.2	565.5	91.3
565	92.922	565	89.1	565	91.2
564.5	93.024	564.5	89.1	564.5	91.3
564	93.024	564	89.2	564	91.3
563.5	93.126	563.5	89.1	563.5	91.2
563	93.024	563	89.1	563	91.3
562.5	93.126	562.5	89	562.5	91.3
562	93.024	562	89.1	562	91.2
561.5	93.024	561.5	89	561.5	91.2
561	93.024	561	89	561	91.1
560.5	92.922	560.5	89	560.5	91.2
560	93.024	560	88.9	560	91.2
559.5	93.024	559.5	88.9	559.5	91.1
559	92.922	559	88.9	559	91
558.5	92.922	558.5	88.8	558.5	91
558	92.922	558	88.9	558	91.1
557.5	92.82	557.5	88.8	557.5	91
557	93.024	557	88.8	557	91.1
556.5	92.922	556.5	88.8	556.5	91
556	93.024	556	88.8	556	91.1
555.5	92.82	555.5	88.7	555.5	91
555	92.82	555	88.7	555	90.9
554.5	92.718	554.5	88.7	554.5	90.8
554	92.922	554	88.7	554	90.8
553.5	92.82	553.5	88.7	553.5	90.9
553	92.718	553	88.7	553	90.9
552.5	92.82	552.5	88.6	552.5	90.9
552	92.82	552	88.5	552	90.8
551.5	92.82	551.5	88.6	551.5	90.8
551	92.718	551	88.6	551	90.8
550.5	92.82	550.5	88.5	550.5	90.9
550	92.82	550	88.6	550	90.8
549.5	92.82	549.5	88.6	549.5	90.8
549	92.82	549	88.5	549	90.9
548.5	92.718	548.5	88.4	548.5	90.8
548	92.718	548	88.5	548	90.7
547.5	92.82	547.5	88.5	547.5	90.8
547	92.718	547	88.5	547	90.7
546.5	92.718	546.5	88.5	546.5	90.7
546	92.616	546	88.4	546	90.7
545.5	92.718	545.5	88.5	545.5	90.8
545	92.616	545	88.5	545	90.6
544.5	92.616	544.5	88.4	544.5	90.6
544	92.718	544	88.5	544	90.6
543.5	92.616	543.5	88.3	543.5	90.7
543	92.718	543	88.3	543	90.6
542.5	92.616	542.5	88.3	542.5	90.6
542	92.514	542	88.2	542	90.5
541.5	92.616	541.5	88.3	541.5	90.6
541	92.718	541	88.2	541	90.6
540.5	92.514	540.5	88.2	540.5	90.5
540	92.616	540	88.3	540	90.5
539.5	92.616	539.5	88.2	539.5	90.5
539	92.616	539	88.3	539	90.5
538.5	92.514	538.5	88.1	538.5	90.5
538	92.31	538	88	538	90.2
537.5	92.412	537.5	87.9	537.5	90.2
537	92.514	537	88	537	90.4
536.5	92.31	536.5	87.9	536.5	90.2
536	92.31	536	87.9	536	90.1
535.5	92.412	535.5	88	535.5	90.2
535	92.412	535	88	535	90.2
534.5	92.31	534.5	87.7	534.5	90.1
534	92.31	534	87.9	534	90.1
533.5	92.412	533.5	87.8	533.5	90.2
533	92.31	533	87.8	533	90
532.5	92.106	532.5	87.6	532.5	89.9
532	92.31	532	87.6	532	90
531.5	92.31	531.5	87.7	531.5	90.1
531	92.208	531	87.6	531	90.1
530.5	92.31	530.5	87.7	530.5	90.1
530	92.412	530	87.6	530	90.1
529.5	92.208	529.5	87.5	529.5	90
529	92.208	529	87.5	529	90
528.5	92.208	528.5	87.6	528.5	89.9
528	92.208	528	87.5	528	89.9
527.5	92.208	527.5	87.5	527.5	89.9
527	92.106	527	87.4	527	89.8
526.5	92.208	526.5	87.4	526.5	89.9
526	92.106	526	87.4	526	89.8
525.5	92.208	525.5	87.5	525.5	89.8
525	92.106	525	87.4	525	89.8
524.5	92.106	524.5	87.3	524.5	89.7
524	92.106	524	87.4	524	89.7
523.5	92.208	523.5	87.3	523.5	89.7
523	92.004	523	87.2	523	89.6
522.5	91.902	522.5	87.2	522.5	89.6
522	92.004	522	87.2	522	89.6
521.5	92.004	521.5	87.2	521.5	89.5
521	91.902	521	87.2	521	89.5
520.5	92.004	520.5	87.2	520.5	89.6
520	92.004	520	87.1	520	89.5
519.5	91.902	519.5	87	519.5	89.5
519	91.902	519	87.1	519	89.5
518.5	91.902	518.5	87	518.5	89.4
518	92.004	518	87.1	518	89.4
517.5	91.902	517.5	87.1	517.5	89.5
517	92.004	517	87	517	89.5
516.5	91.902	516.5	86.9	516.5	89.4
516	91.8	516	86.9	516	89.3
515.5	91.8	515.5	86.8	515.5	89.3
515	91.8	515	86.8	515	89.2
514.5	91.8	514.5	86.8	514.5	89.3
514	91.902	514	86.9	514	89.3
513.5	91.698	513.5	86.8	513.5	89.3
513	91.902	513	86.8	513	89.2
512.5	91.698	512.5	86.8	512.5	89.2
512	91.596	512	86.6	512	89.1
511.5	91.8	511.5	86.6	511.5	89.1
511	91.698	511	86.6	511	89.2
510.5	91.8	510.5	86.7	510.5	89.2
510	91.698	510	86.6	510	89.2
509.5	91.698	509.5	86.6	509.5	89.1
509	91.596	509	86.5	509	89
508.5	91.698	508.5	86.6	508.5	89.1
508	91.698	508	86.6	508	89.1
507.5	91.698	507.5	86.5	507.5	89
507	91.698	507	86.5	507	89.1
506.5	91.698	506.5	86.6	506.5	89.1
506	91.698	506	86.6	506	89
505.5	91.596	505.5	86.4	505.5	89
505	91.596	505	86.4	505	89
504.5	91.494	504.5	86.4	504.5	88.9
504	91.596	504	86.3	504	88.9
503.5	91.596	503.5	86.4	503.5	88.9
503	91.698	503	86.4	503	89
502.5	91.494	502.5	86.3	502.5	88.9
502	91.698	502	86.3	502	88.9
501.5	91.392	501.5	86.2	501.5	88.8
501	91.494	501	86.3	501	88.8
500.5	91.698	500.5	86.3	500.5	88.9
500	91.596	500	86.2	500	88.9
499.5	91.494	499.5	86.2	499.5	88.9
499	91.494	499	86.2	499	88.7
498.5	91.494	498.5	86.2	498.5	88.9
498	91.494	498	86.2	498	88.9
497.5	91.596	497.5	86.1	497.5	88.8
497	91.596	497	86.2	497	88.8
496.5	91.596	496.5	86.3	496.5	88.9
496	91.494	496	86.2	496	88.8
495.5	91.494	495.5	86.2	495.5	88.8
495	91.494	495	86.1	495	88.8
494.5	91.698	494.5	86.4	494.5	89
494	91.596	494	86.1	494	88.8
493.5	91.494	493.5	86.1	493.5	88.6
493	91.494	493	86.1	493	88.8
492.5	91.392	492.5	86.1	492.5	88.7
492	91.494	492	86.1	492	88.7
491.5	91.494	491.5	86	491.5	88.7
491	91.29	491	86.1	491	88.7
490.5	91.392	490.5	86.1	490.5	88.8
490	91.392	490	86	490	88.7
489.5	91.392	489.5	86	489.5	88.7
489	91.392	489	85.9	489	88.6
488.5	91.494	488.5	86.1	488.5	88.7
488	91.392	488	86.1	488	88.7
487.5	91.392	487.5	85.9	487.5	88.6
487	91.494	487	86.1	487	88.7
486.5	91.29	486.5	86	486.5	88.6
486	91.29	486	86	486	88.6
485.5	91.494	485.5	86.2	485.5	88.7
485	91.392	485	86	485	88.7
484.5	91.392	484.5	86.1	484.5	88.7
484	91.29	484	85.9	484	88.6
483.5	91.29	483.5	86.1	483.5	88.7
483	91.494	483	86	483	88.8
482.5	91.392	482.5	86	482.5	88.6
482	91.392	482	86	482	88.7
481.5	91.392	481.5	86	481.5	88.6
481	91.392	481	86	481	88.6
480.5	91.29	480.5	85.8	480.5	88.5
480	91.494	480	86	480	88.6
479.5	91.29	479.5	85.9	479.5	88.5
479	91.29	479	85.9	479	88.5
478.5	91.29	478.5	85.9	478.5	88.6
478	91.392	478	85.9	478	88.6
477.5	91.29	477.5	85.8	477.5	88.6
477	91.29	477	85.9	477	88.5
476.5	91.29	476.5	86	476.5	88.7
476	91.392	476	85.9	476	88.6
475.5	91.29	475.5	86	475.5	88.5
475	91.188	475	86	475	88.6
474.5	91.29	474.5	86	474.5	88.6
474	91.29	474	85.9	474	88.5
473.5	91.29	473.5	85.8	473.5	88.5
473	91.188	473	85.8	473	88.6
472.5	91.29	472.5	85.7	472.5	88.4
472	91.29	472	85.9	472	88.5
471.5	91.188	471.5	85.9	471.5	88.6
471	91.29	471	85.9	471	88.5
470.5	91.392	470.5	86	470.5	88.7
470	91.392	470	85.9	470	88.6
469.5	91.29	469.5	86	469.5	88.5
469	91.188	469	85.9	469	88.6
468.5	91.188	468.5	85.9	468.5	88.6
468	91.29	468	86	468	88.6
467.5	91.392	467.5	85.9	467.5	88.7
467	91.188	467	85.9	467	88.5
466.5	91.29	466.5	86	466.5	88.6
466	91.29	466	86	466	88.7
465.5	91.29	465.5	86	465.5	88.7
465	91.29	465	85.9	465	88.7
464.5	91.392	464.5	86.1	464.5	88.8
464	91.29	464	86	464	88.6
463.5	91.29	463.5	86.1	463.5	88.8
463	91.392	463	86.1	463	88.8
462.5	91.392	462.5	86	462.5	88.8
462	91.29	462	86.1	462	88.7
461.5	91.29	461.5	86	461.5	88.7
461	91.29	461	86.1	461	88.8
460.5	91.392	460.5	86.2	460.5	88.8
460	91.29	460	86.2	460	88.8
459.5	91.29	459.5	86.1	459.5	88.7
459	91.29	459	86.1	459	88.8
458.5	91.29	458.5	86.1	458.5	88.8
458	91.188	458	86.2	458	88.8
457.5	91.29	457.5	86.2	457.5	88.9
457	91.29	457	86.2	457	88.8
456.5	91.29	456.5	86.1	456.5	88.8
456	91.188	456	86.2	456	88.8
455.5	91.29	455.5	86.2	455.5	88.8
455	91.29	455	86.4	455	89
454.5	91.29	454.5	86.4	454.5	89
454	91.188	454	86.2	454	88.9
453.5	91.29	453.5	86.3	453.5	89
453	91.188	453	86.4	453	88.9
452.5	91.29	452.5	86.5	452.5	89.1
452	91.188	452	86.3	452	89
451.5	91.29	451.5	86.4	451.5	89
451	91.188	451	86.3	451	88.9
450.5	91.29	450.5	86.4	450.5	89
450	91.392	450	86.5	450	89.2
449.5	91.188	449.5	86.5	449.5	89.1
449	91.392	449	86.6	449	89.1
448.5	91.29	448.5	86.8	448.5	89.2
448	91.086	448	86.7	448	89.2
447.5	91.188	447.5	86.5	447.5	89.1
447	90.984	447	86.6	447	89.1
446.5	90.984	446.5	86.7	446.5	89.2
446	91.086	446	86.7	446	89.3
445.5	91.188	445.5	86.6	445.5	89.1
445	91.29	445	86.8	445	89.3
444.5	91.188	444.5	86.7	444.5	89.2
444	91.086	444	86.7	444	89.2
443.5	91.188	443.5	86.8	443.5	89.4
443	91.392	443	87	443	89.3
442.5	91.188	442.5	86.9	442.5	89.4
442	91.188	442	87	442	89.5
441.5	91.086	441.5	87	441.5	89.3
441	91.086	441	87.1	441	89.3
440.5	90.984	440.5	87	440.5	89.3
440	91.188	440	87.1	440	89.7
439.5	91.29	439.5	87.1	439.5	89.6
439	91.29	439	87.2	439	89.5
438.5	91.29	438.5	87.1	438.5	89.6
438	91.392	438	87.4	438	89.8
437.5	91.188	437.5	87.1	437.5	89.6
437	91.188	437	87.2	437	89.6
436.5	91.188	436.5	87.2	436.5	89.7
436	91.188	436	87.4	436	89.6
435.5	91.29	435.5	87.4	435.5	89.7
435	91.086	435	87.2	435	89.8
434.5	91.392	434.5	87.6	434.5	90.1
434	91.188	434	87.5	434	89.9
433.5	91.188	433.5	87.4	433.5	90
433	90.984	433	87.6	433	89.8
432.5	91.29	432.5	87.6	432.5	89.9
432	91.29	432	87.7	432	89.9
431.5	91.392	431.5	87.9	431.5	90.1
431	91.392	431	87.8	431	90.1
430.5	91.29	430.5	87.8	430.5	90
430	91.29	430	87.8	430	90.1
429.5	91.494	429.5	88	429.5	90.3
429	91.392	429	88	429	90.4
428.5	91.698	428.5	88.1	428.5	90.4
428	91.392	428	88	428	90.4
427.5	91.494	427.5	88.1	427.5	90.3
427	91.392	427	88	427	90.3
426.5	91.29	426.5	88.2	426.5	90.4
426	91.29	426	88.2	426	90.4
425.5	91.494	425.5	88.4	425.5	90.6
425	91.494	425	88.4	425	90.7
424.5	91.494	424.5	88.5	424.5	90.7
424	91.494	424	88.5	424	90.7
423.5	91.596	423.5	88.6	423.5	90.7
423	91.494	423	88.5	423	90.6
422.5	91.392	422.5	88.5	422.5	90.8
422	91.29	422	88.5	422	90.8
421.5	91.494	421.5	88.8	421.5	90.8
421	91.494	421	88.8	421	90.9
420.5	91.596	420.5	88.9	420.5	91
420	91.494	420	88.9	420	90.9
419.5	91.392	419.5	88.7	419.5	90.9
419	91.392	419	89	419	90.9
418.5	91.698	418.5	89.1	418.5	90.9
418	91.494	418	89	418	91.1
417.5	91.596	417.5	89	417.5	91.1
417	91.392	417	89.2	417	91
416.5	91.494	416.5	89.3	416.5	91.2
416	91.698	416	89.4	416	91.2
415.5	91.596	415.5	89.2	415.5	91.3
415	91.494	415	89.5	415	91.3
414.5	91.596	414.5	89.3	414.5	91.2
414	91.494	414	89.4	414	91.3
413.5	91.698	413.5	89.6	413.5	91.4
413	91.596	413	89.6	413	91.5
412.5	91.596	412.5	89.6	412.5	91.5
412	91.494	412	89.6	412	91.8
411.5	91.698	411.5	89.6	411.5	91.6
411	91.698	411	89.8	411	91.7
410.5	91.494	410.5	89.7	410.5	91.6
410	91.596	410	89.9	410	91.8
409.5	91.698	409.5	90	409.5	91.8
409	91.698	409	90.1	409	91.7
408.5	91.596	408.5	90	408.5	91.6
408	91.392	408	90	408	91.9
407.5	91.8	407.5	90.2	407.5	92.1
407	91.494	407	90.1	407	91.8
406.5	91.596	406.5	90	406.5	91.8
406	91.392	406	90.1	406	92
405.5	91.698	405.5	90.2	405.5	91.8
405	91.392	405	90.1	405	91.9
404.5	91.494	404.5	90.4	404.5	92
404	91.494	404	90.3	404	92.2
403.5	91.596	403.5	90.2	403.5	92
403	91.392	403	90.2	403	91.8
402.5	91.29	402.5	90.3	402.5	92
402	91.392	402	90.3	402	92.1
401.5	91.392	401.5	90.4	401.5	92.1
401	91.596	401	90.4	401	92.1
400.5	91.392	400.5	90.2	400.5	91.9
400	91.392	400	90.4	400	92.2
399.5	91.494	399.5	90.4	399.5	92.1
399	91.188	399	90.2	399	91.9
398.5	91.29	398.5	90.4	398.5	92.1
398	91.188	398	90.3	398	91.9
397.5	91.392	397.5	90.5	397.5	92.2
397	91.188	397	90.6	397	92
396.5	91.086	396.5	90.3	396.5	91.9
396	90.882	396	90.2	396	91.9
395.5	90.984	395.5	90.4	395.5	91.8
395	90.882	395	90.2	395	91.8
394.5	90.984	394.5	90.1	394.5	92
394	90.678	394	90.2	394	91.8
393.5	90.78	393.5	90.3	393.5	91.7
393	90.78	393	90.1	393	91.7
392.5	90.882	392.5	90.4	392.5	91.8
392	90.27	392	89.8	392	91.3
391.5	90.576	391.5	89.9	391.5	91.3
391	90.576	391	90	391	91.4
390.5	90.474	390.5	89.7	390.5	91.3
390	90.372	390	89.7	390	91.2
389.5	90.066	389.5	89.4	389.5	90.9
389	89.76	389	89.2	389	90.9
388.5	89.76	388.5	89.4	388.5	90.9
388	89.658	388	89.2	388	90.6
387.5	89.76	387.5	89.1	387.5	90.9
387	89.556	387	89	387	90.4
386.5	89.556	386.5	89	386.5	90.5
386	89.556	386	89.2	386	90.4
385.5	89.25	385.5	88.7	385.5	90.1
385	89.148	385	88.5	385	90.1
384.5	89.148	384.5	88.5	384.5	90
384	88.74	384	88.4	384	89.9
383.5	88.638	383.5	88.2	383.5	89.8
383	88.74	383	88.2	383	89.5
382.5	88.434	382.5	88	382.5	89.4
382	88.638	382	88.1	382	89.6
381.5	88.332	381.5	87.7	381.5	89.3
381	88.332	381	87.7	381	89.3
380.5	88.128	380.5	87.5	380.5	88.9
380	88.128	380	87.6	380	88.9
379.5	88.23	379.5	87.5	379.5	89
379	88.332	379	87.7	379	89
378.5	88.128	378.5	87.3	378.5	88.9
378	88.23	378	87.3	378	88.7
377.5	87.924	377.5	87.1	377.5	88.7
377	88.026	377	87.2	377	88.9
376.5	88.026	376.5	87	376.5	88.4
376	87.72	376	86.9	376	88.5
375.5	88.026	375.5	86.8	375.5	88.3
375	88.128	375	86.9	375	88.4
374.5	87.618	374.5	86.6	374.5	88.1
374	87.924	374	86.8	374	88.5
373.5	87.618	373.5	86.4	373.5	88
373	87.822	373	86.4	373	88
372.5	87.72	372.5	86.4	372.5	88
372	87.72	372	86.2	372	87.9
371.5	87.516	371.5	86	371.5	87.6
371	87.414	371	85.8	371	87.4
370.5	87.21	370.5	85.5	370.5	87.2
370	87.21	370	85.3	370	87
369.5	87.312	369.5	85.3	369.5	87.2
369	87.108	369	85.1	369	86.9
368.5	86.904	368.5	85	368.5	86.8
368	86.802	368	84.7	368	86.3
367.5	86.802	367.5	84.5	367.5	86.3
367	86.7	367	84.4	367	86.2
366.5	86.394	366.5	84.1	366.5	85.8
366	86.292	366	83.8	366	85.7
365.5	86.088	365.5	83.7	365.5	85.6
365	86.088	365	83.6	365	85.2
364.5	85.782	364.5	83.3	364.5	85
364	85.68	364	82.9	364	84.8
363.5	85.578	363.5	82.6	363.5	84.5
363	85.17	363	82.3	363	84.5
362.5	85.17	362.5	82.1	362.5	84.3
362	84.864	362	81.8	362	83.6
361.5	84.966	361.5	81.6	361.5	83.5
361	84.864	361	81.4	361	83.3
360.5	84.558	360.5	81.2	360.5	83.1
360	84.456	360	80.9	360	82.7
359.5	84.15	359.5	80.4	359.5	82.4
359	83.844	359	80	359	82
358.5	83.844	358.5	79.7	358.5	82
358	83.64	358	79.5	358	81.6
357.5	83.334	357.5	79.3	357.5	81.4
357	83.232	357	78.9	357	81.1
356.5	82.722	356.5	78.5	356.5	80.8
356	82.722	356	78.4	356	80.6
355.5	82.62	355.5	77.9	355.5	80.1
355	82.314	355	77.6	355	79.8
354.5	82.008	354.5	77.3	354.5	79.4
354	81.6	354	76.7	354	78.9
353.5	81.294	353.5	76.1	353.5	78.6
353	80.988	353	75.8	353	78.3
352.5	80.58	352.5	75.6	352.5	78
352	80.376	352	75	352	77.7
351.5	80.274	351.5	74.8	351.5	77.1
351	79.866	351	74.4	351	76.9
350.5	79.56	350.5	73.9	350.5	76.6
350	79.356	350	73.4	350	76.3
349.5	79.05	349.5	73.1	349.5	75.7
349	78.846	349	72.7	349	75.3
348.5	78.234	348.5	72.1	348.5	75
348	77.928	348	71.7	348	74.3
347.5	77.724	347.5	71.4	347.5	74.2
347	77.112	347	70.6	347	73.4
346.5	77.01	346.5	70.4	346.5	73.1
346	76.398	346	69.8	346	72.4
345.5	76.092	345.5	69.3	345.5	71.9
345	75.48	345	68.6	345	71.4
344.5	75.276	344.5	68.5	344.5	71.2
344	74.766	344	67.7	344	70.5
343.5	74.358	343.5	67.1	343.5	70
343	74.052	343	66.4	343	69.2
342.5	73.236	342.5	65.6	342.5	68.6
342	73.032	342	65.4	342	68.1
341.5	72.114	341.5	64.7	341.5	67.6
341	71.91	341	64.4	341	67
340.5	71.298	340.5	63.8	340.5	66.8
340	70.584	340	62.7	340	65.6
339.5	70.38	339.5	62.2	339.5	65.5
339	69.666	339	61.7	339	64.7
338.5	69.258	338.5	61.1	338.5	64.3
338	68.748	338	60.4	338	63.4
337.5	67.83	337.5	59.7	337.5	62.8
337	67.218	337	59.1	337	62.1
336.5	66.606	336.5	58.3	336.5	61.3
336	65.892	336	57.3	336	60.5
335.5	64.974	335.5	56.6	335.5	59.8
335	64.362	335	56	335	59.1
334.5	63.75	334.5	55.3	334.5	58.4
334	62.934	334	54.3	334	57.4
333.5	61.914	333.5	53.4	333.5	56.5
333	61.2	333	52.8	333	55.8
332.5	60.486	332.5	52.1	332.5	55.1
332	59.67	332	50.8	332	54
331.5	58.548	331.5	50.1	331.5	53.1
331	57.834	331	49.2	331	52.3
330.5	56.814	330.5	48.1	330.5	51
330	55.794	330	47.4	330	50.2
329.5	54.876	329.5	46.5	329.5	49.5
329	54.162	329	45.7	329	48.6
328.5	53.244	328.5	44.5	328.5	47.4
328	52.02	328	43.6	328	46.5
327.5	51	327.5	42.8	327.5	45.6
327	50.082	327	42	327	44.6
326.5	49.164	326.5	40.6	326.5	43.3
326	47.736	326	39.9	326	42.4
325.5	46.716	325.5	38.9	325.5	41.4
325	45.696	325	37.9	325	40.5
324.5	44.676	324.5	36.5	324.5	39
324	43.044	324	35.6	324	38
323.5	42.024	323.5	34.6	323.5	36.9
323	40.902	323	33.6	323	36
322.5	39.882	322.5	32.1	322.5	34.5
322	38.25	322	31.1	322	33.4
321.5	37.23	321.5	30.2	321.5	32.5
321	36.108	321	29.3	321	31.5
320.5	34.986	320.5	27.8	320.5	30.1
320	33.558	320	27	320	29
319.5	32.436	319.5	26.1	319.5	28.2
319	31.416	319	25.1	319	27.1
318.5	30.396	318.5	23.8	318.5	25.7
318	28.764	318	22.8	318	24.8
317.5	27.744	317.5	22	317.5	23.8
317	26.724	317	21.1	317	22.9
316.5	25.602	316.5	19.8	316.5	21.4
316	24.072	316	19	316	20.5
315.5	22.95	315.5	18	315.5	19.5
315	21.93	315	17.1	315	18.6
314.5	20.91	314.5	15.9	314.5	17.3
314	19.38	314	15	314	16.3
313.5	18.462	313.5	14.3	313.5	15.5
313	17.544	313	13.4	313	14.6
312.5	16.524	312.5	12.4	312.5	13.4
312	15.198	312	11.6	312	12.7
311.5	14.28	311.5	10.8	311.5	11.9
311	13.566	311	10.2	311	11.2
310.5	12.75	310.5	9.3	310.5	10.3
310	11.628	310	8.7	310	9.5
309.5	10.914	309.5	8.1	309.5	8.9
309	10.2	309	7.6	309	8.4
308.5	9.486	308.5	6.8	308.5	7.5
308	8.67	308	6.3	308	7
307.5	8.058	307.5	5.9	307.5	6.5
307	7.446	307	5.5	307	6.1
306.5	6.936	306.5	4.9	306.5	5.3
306	6.222	306	4.6	306	5
305.5	5.712	305.5	4.2	305.5	4.6
305	5.304	305	3.9	305	4.3
304.5	4.998	304.5	3.5	304.5	3.9
304	4.488	304	3.3	304	3.5
303.5	4.08	303.5	3.1	303.5	3.3
303	3.876	303	2.8	303	3.1
302.5	3.57	302.5	2.7	302.5	2.8
302	3.366	302	2.6	302	2.8
301.5	3.264	301.5	2.5	301.5	2.8
301	3.162	301	2.5	301	2.6
300.5	2.958	300.5	2.5	300.5	2.6
300	3.06	300	2.5	300	2.7

## Sheet: Fig. 1d
UV dose (kWh m-2)	Normalized intensity	Normalized intensity
0	1	1
12	0.992	0.995
24	0.986	0.986
36	0.981	0.994
48	0.974	0.993
60	0.978	0.989
72	0.966	0.992
84	0.965	0.9916
96	0.952	0.983

## Sheet: Fig. 1f
Type	Shear strengh (Mpa)
FDP	0.0296
CFDP	0.28

## Sheet: Fig. 1g
Temperature (°C)	TG (%)	Temperature (°C)	TG (%)
35.736	100	36.425	100
35.7327	99.9984	36.4344	99.9989
35.729	99.9967	36.4252	99.9988
35.7249	99.9948	36.4171	99.9983
35.722	99.9934	36.416	99.9974
35.7217	99.9931	36.415	99.9975
35.724	99.9934	36.4307	99.9965
35.728	99.9939	36.4221	99.9961
35.732	99.9934	36.4094	99.9964
35.7338	99.9917	36.4119	99.996
35.731	99.9902	36.412	99.995
35.7233	99.9902	36.4061	99.9951
35.718	99.9902	36.4126	99.9942
35.7212	99.9886	36.4232	99.9937
35.727	99.9869	36.4136	99.9936
35.7283	99.9864	36.391	99.9925
35.727	99.9869	36.4007	99.9924
35.7257	99.9873	36.4135	99.9927
35.722	99.9869	36.4198	99.992
35.7143	99.9851	36.4146	99.9912
35.71	99.9836	36.393	99.9912
35.7154	99.9836	36.3794	99.9902
35.724	99.9836	36.3904	99.99
35.728	99.9821	36.3908	99.9895
35.727	99.9803	36.3805	99.9887
35.7228	99.98	36.384	99.9887
35.718	99.9803	36.3732	99.9877
35.7153	99.9804	36.3794	99.9873
35.717	99.9803	36.3943	99.9876
35.7229	99.9803	36.3886	99.9873
35.724	99.9803	36.374	99.9862
35.7137	99.9803	36.394	99.9862
35.705	99.9803	36.3809	99.9862
35.71	99.9806	36.3648	99.9863
35.717	99.9803	36.3732	99.9861
35.7131	99.9789	36.375	99.985
35.705	99.9771	36.3659	99.9848
35.7019	99.9756	36.3629	99.9859
35.703	99.9738	36.3709	99.986
35.7059	99.9709	36.3685	99.9847
35.711	99.9672	36.354	99.9837
35.7181	99.9635	36.368	99.9827
35.721	99.9607	36.3556	99.9818
35.7151	99.9591	36.3525	99.9806
35.708	99.9574	36.3655	99.9799
35.7073	99.9542	36.355	99.98
35.709	99.9508	36.3526	99.9801
35.7078	99.9488	36.3477	99.9792
35.706	99.9475	36.3542	99.9786
35.7067	99.946	36.359	99.9787
35.708	99.9443	36.342	99.9787
35.7071	99.9426	36.3437	99.9796
35.703	99.941	36.3445	99.981
35.6967	99.9394	36.3399	99.981
35.694	99.9377	36.345	99.9818
35.6993	99.9357	36.351	99.985
35.706	99.9344	36.3265	99.9851
35.7066	99.9345	36.3372	99.985
35.701	99.9344	36.3451	99.9845
35.6919	99.9328	36.3325	99.9837
35.687	99.9312	36.334	99.9837
35.6915	99.931	36.3262	99.9827
35.697	99.9312	36.3211	99.9824
35.6953	99.9299	36.3248	99.9822
35.692	99.9279	36.3331	99.9807
35.6935	99.9259	36.335	99.9787
35.695	99.9246	36.3214	99.9776
35.6914	99.9243	36.3206	99.9769
35.689	99.9246	36.3317	99.9752
35.6935	99.925	36.3318	99.9734
35.698	99.9246	36.316	99.9725
35.696	99.9228	36.3098	99.9715
35.695	99.9213	36.3135	99.9706
35.7019	99.9215	36.3239	99.969
35.707	99.9213	36.3301	99.9671
35.701	99.9186	36.327	99.9662
35.693	99.9147	36.33	99.9651
35.6934	99.9116	36.3256	99.965
35.698	99.9082	36.3271	99.9646
35.7008	99.9035	36.3366	99.9634
35.701	99.8984	36.335	99.9625
35.7002	99.8943	36.3267	99.9623
35.703	99.8918	36.3361	99.9633
35.7113	99.8912	36.3356	99.9637
35.713	99.8918	36.3239	99.9639
35.6991	99.8929	36.328	99.965
35.686	99.8951	36.3256	99.964
35.6892	99.8985	36.319	99.9633
35.696	99.9016	36.317	99.9649
35.6923	99.9033	36.318	99.9683
35.687	99.9049	36.32	99.9712
35.6907	99.908	36.3287	99.9742
35.698	99.9115	36.3149	99.9773
35.701	99.9137	36.3042	99.98
35.698	99.9147	36.3124	99.9814
35.6907	99.9149	36.322	99.9812
35.687	99.9147	36.3306	99.9814
35.6928	99.9147	36.3205	99.9798
35.7	99.9147	36.3225	99.978
35.6999	99.9148	36.3384	99.9773
35.697	99.9147	36.336	99.9762
35.6972	99.9147	36.329	99.9751
35.7	99.9147	36.334	99.9749
35.7036	99.915	36.33	99.9749
35.706	99.9147	36.3259	99.9751
35.7058	99.9134	36.343	99.975
35.704	99.9115	36.343	99.9729
35.7019	99.9095	36.3289	99.9717
35.701	99.9082	36.3306	99.9703
35.702	99.9078	36.3407	99.9682
35.702	99.9082	36.34	99.9662
35.6989	99.9087	36.3538	99.9633
35.697	99.9082	36.3464	99.9601
35.7003	99.9062	36.3404	99.9574
35.705	99.9049	36.3429	99.9539
35.7065	99.9064	36.334	99.9499
35.705	99.9082	36.3413	99.9488
35.7023	99.9081	36.3619	99.9481
35.703	99.9082	36.3628	99.9465
35.71	99.911	36.3472	99.9444
35.717	99.9147	36.347	99.9424
35.7178	99.9177	36.3555	99.9403
35.716	99.9213	36.3576	99.9397
35.7156	99.927	36.3576	99.9403
35.712	99.9344	36.3608	99.9416
35.7022	99.9425	36.367	99.9437
35.699	99.9508	36.3766	99.9447
35.7126	99.9591	36.3642	99.9458
35.728	99.9672	36.3638	99.9463
35.7297	99.9746	36.3791	99.9462
35.726	99.9803	36.375	99.9462
35.7278	99.9839	36.3713	99.9452
35.731	99.9869	36.3979	99.9441
35.7303	99.9908	36.4034	99.9433
35.729	99.9934	36.3881	99.942
35.7305	99.9928	36.394	99.9399
35.731	99.9902	36.3861	99.9384
35.7269	99.9873	36.4038	99.9325
35.723	99.9836	36.4106	99.9296
35.7246	99.9787	36.4028	99.9315
35.731	99.9738	36.418	99.9312
35.7393	99.97	36.4227	99.9301
35.745	99.9672	36.4189	99.9298
35.7444	99.9651	36.4228	99.9302
35.74	99.9639	36.4295	99.9317
35.736	99.9641	36.426	99.9337
35.738	99.9639	36.4263	99.9335
35.7486	99.9623	36.4357	99.9352
35.758	99.9607	36.4382	99.9363
35.7577	99.9606	36.4369	99.9364
35.756	99.9607	36.445	99.9374
35.761	99.9591	36.4466	99.9364
35.762	99.9574	36.4462	99.9361
35.7496	99.9569	36.474	99.9317
35.739	99.9574	36.4913	99.9228
35.7446	99.9584	36.461	99.9162
35.753	99.9607	36.4687	99.9141
35.7499	99.9643	36.4851	99.9202
35.746	99.9672	36.4842	99.9252
35.7528	99.9676	36.4808	99.9269
35.762	99.9672	36.491	99.9312
35.7638	99.9684	36.496	99.9335
35.764	99.9705	36.4951	99.9337
35.7693	99.9725	36.4996	99.9338
35.775	99.9738	36.5073	99.9333
35.7752	99.974	36.509	99.9312
35.772	99.9738	36.5147	99.93
35.7693	99.9739	36.5376	99.93
35.771	99.9738	36.5418	99.9295
35.7788	99.9727	36.5373	99.9284
35.785	99.9705	36.554	99.9287
35.7826	99.9674	36.5482	99.9309
35.778	99.9639	36.5662	99.9306
35.779	99.9607	36.5773	99.9297
35.786	99.9574	36.5694	99.9277
35.7967	99.9539	36.576	99.9224
35.804	99.9508	36.5814	99.9199
35.8025	99.9489	36.5827	99.921
35.797	99.9475	36.5837	99.9199
35.7935	99.946	36.589	99.9215
35.793	99.9443	36.6	99.9324
35.7955	99.9424	36.6107	99.9399
35.802	99.941	36.6124	99.9444
35.8121	99.9404	36.6229	99.9437
35.82	99.941	36.64	99.9387
35.821	99.9426	36.643	99.9349
35.821	99.9443	36.6408	99.9343
35.8262	99.9448	36.6383	99.9378
35.833	99.9443	36.6454	99.9371
35.8364	99.9434	36.6607	99.9309
35.836	99.9443	36.67	99.9274
35.8331	99.9483	36.6698	99.9292
35.83	99.9541	36.681	99.9313
35.8288	99.9599	36.6944	99.934
35.829	99.9639	36.6947	99.9365
35.8301	99.9655	36.691	99.9362
35.834	99.9672	36.7047	99.9367
35.8421	99.9705	36.7195	99.9409
35.851	99.9705	36.7332	99.9462
35.8569	99.9625	36.7436	99.9514
35.86	99.9508	36.749	99.9537
35.8608	99.9404	36.7629	99.9447
35.858	99.9312	36.7709	99.9391
35.8522	99.9221	36.7729	99.9386
35.853	99.9147	36.776	99.941
35.8664	99.9105	36.782	99.9462
35.876	99.9082	36.7922	99.9476
35.868	99.9063	36.8097	99.9459
35.861	99.9049	36.8204	99.9402
35.8732	99.9045	36.8247	99.9314
35.889	99.9049	36.833	99.9236
35.891	99.9062	36.8367	99.9199
35.89	99.9082	36.8516	99.922
35.898	99.9109	36.8613	99.9243
35.905	99.9147	36.8636	99.9232
35.9009	99.9197	36.875	99.9211
35.896	99.9246	36.8832	99.9202
35.9018	99.9281	36.8849	99.9187
35.913	99.9312	36.8959	99.9159
35.9217	99.9351	36.917	99.9153
35.926	99.941	36.932	99.9199
35.9266	99.9487	36.9393	99.9244
35.928	99.9541	36.9404	99.925
35.9338	99.9537	36.9467	99.9254
35.939	99.9508	36.9605	99.9261
35.9391	99.9493	36.976	99.9236
35.938	99.9475	36.9971	99.9195
35.9405	99.9434	37.0191	99.9175
35.945	99.9377	37.0189	99.9215
35.949	99.932	37.0243	99.9293
35.954	99.9279	37.056	99.9349
35.9617	99.9261	37.0481	99.9371
35.972	99.9246	37.0733	99.9385
35.9832	99.9213	37.087	99.9422
35.989	99.918	37.0834	99.945
35.9854	99.917	37.115	99.9399
35.981	99.918	37.1301	99.9295
35.9846	99.9201	37.1323	99.9245
35.993	99.9213	37.1442	99.9222
36.0011	99.9203	37.1574	99.9195
36.007	99.918	37.158	99.9199
36.011	99.916	37.17	99.9207
36.019	99.9147	37.1795	99.9141
36.0338	99.9146	37.2006	99.9032
36.041	99.9147	37.2228	99.8942
36.0296	99.9145	37.223	99.8924
36.019	99.9147	37.2323	99.9022
36.0287	99.916	37.2472	99.9103
36.048	99.9147	37.2567	99.9141
36.0615	99.9086	37.2702	99.9213
36.066	99.9016	37.292	99.9312
36.0628	99.8981	37.2981	99.9284
36.058	99.8951	37.3255	99.9188
36.0576	99.889	37.3388	99.9132
36.062	99.882	37.3447	99.9165
36.0699	99.8769	37.379	99.9236
36.079	99.8754	37.3843	99.9257
36.0877	99.8783	37.3893	99.9288
36.098	99.8852	37.4065	99.9292
36.1104	99.895	37.4215	99.9228
36.117	99.9049	37.434	99.9124
36.1116	99.9124	37.4639	99.9028
36.104	99.918	37.4707	99.908
36.1049	99.9225	37.4723	99.9178
36.112	99.9246	37.4921	99.9218
36.1208	99.9235	37.514	99.9211
36.132	99.9213	37.5233	99.9149
36.146	99.92	37.5518	99.9126
36.157	99.918	37.565	99.9113
36.1598	99.9143	37.5719	99.91
36.158	99.9115	37.606	99.9111
36.1575	99.9123	37.6113	99.9087
36.164	99.9147	37.6225	99.9118
36.1797	99.9159	37.6397	99.9172
36.193	99.9147	37.6594	99.9185
36.1941	99.9112	37.686	99.9174
36.196	99.9082	37.6959	99.9181
36.2111	99.9082	37.709	99.9113
36.228	99.9082	37.7267	99.9022
36.2343	99.9051	37.7504	99.9002
36.237	99.9016	37.782	99.9036
36.2452	99.901	37.7988	99.9031
36.256	99.9016	37.8073	99.9002
36.2644	99.9015	37.8279	99.9013
36.27	99.9016	37.8524	99.9081
36.2738	99.9032	37.862	99.9124
36.278	99.9049	37.8745	99.9042
36.2834	99.9053	37.8881	99.8932
36.285	99.9049	37.8996	99.8931
36.2794	99.9048	37.9184	99.9021
36.276	99.9049	37.947	99.9099
36.2839	99.9052	37.9651	99.9163
36.298	99.9049	37.9893	99.9189
36.3108	99.9036	38.0082	99.9177
36.321	99.9016	38.0232	99.9136
36.3285	99.8998	38.044	99.9086
36.333	99.8984	38.0474	99.9095
36.3347	99.8967	38.0635	99.919
36.338	99.8918	38.0933	99.9255
36.3468	99.8813	38.1179	99.9199
36.36	99.8688	38.135	99.9061
36.3743	99.8589	38.1604	99.8953
36.382	99.8525	38.1843	99.9002
36.3788	99.8505	38.2058	99.9071
36.379	99.8557	38.2199	99.9074
36.395	99.8696	38.229	99.9086
36.413	99.8852	38.2606	99.9102
36.4186	99.8958	38.2876	99.9069
36.42	99.9016	38.2996	99.9045
36.4274	99.9047	38.3145	99.9091
36.437	99.9049	38.343	99.9174
36.4434	99.9022	38.3663	99.9214
36.45	99.8984	38.3902	99.9171
36.4606	99.895	38.4091	99.911
36.472	99.8918	38.4262	99.9082
36.4803	99.8881	38.451	99.9086
36.487	99.8852	38.4743	99.9118
36.4944	99.8841	38.4965	99.9131
36.504	99.882	38.5108	99.9192
36.5161	99.8769	38.5338	99.9275
36.527	99.8721	38.576	99.9274
36.5333	99.8712	38.6004	99.9233
36.535	99.8721	38.6272	99.9212
36.5349	99.8725	38.6481	99.9212
36.542	99.8721	38.6609	99.9211
36.5618	99.8718	38.679	99.9211
36.58	99.8721	38.6967	99.9235
36.5833	99.8731	38.7349	99.9306
36.583	99.8721	38.7652	99.9304
36.5916	99.8674	38.7809	99.9215
36.603	99.8623	38.807	99.9174
36.6096	99.8602	38.8326	99.9231
36.616	99.859	38.8523	99.9283
36.6277	99.8566	38.8765	99.9232
36.641	99.8557	38.9061	99.915
36.6509	99.8588	38.933	99.9162
36.657	99.8623	38.9598	99.9201
36.6606	99.8628	38.983	99.9247
36.665	99.8623	39.006	99.93
36.6733	99.8643	39.0385	99.9279
36.687	99.8721	39.075	99.9149
36.7049	99.8875	39.0918	99.9074
36.718	99.9049	39.1147	99.9108
36.7197	99.9178	39.1418	99.9107
36.721	99.9213	39.1664	99.9031
36.7324	99.9131	39.196	99.8999
36.745	99.8984	39.2304	99.9033
36.7498	99.884	39.2555	99.9107
36.757	99.8754	39.2715	99.9229
36.7762	99.876	39.2947	99.9277
36.795	99.882	39.332	99.9149
36.8008	99.8881	39.3651	99.9056
36.801	99.8918	39.3973	99.9061
36.806	99.892	39.4243	99.9117
36.819	99.8918	39.447	99.9243
36.8389	99.8939	39.476	99.9424
36.854	99.8951	39.5105	99.9464
36.856	99.8918	39.5358	99.9458
36.859	99.8852	39.5603	99.9431
36.8766	99.8787	39.5854	99.9414
36.898	99.8787	39.606	99.9399
36.9098	99.8891	39.6367	99.924
36.914	99.9016	39.6677	99.9132
36.916	99.9073	39.6902	99.9177
36.921	99.9082	39.7216	99.9262
36.9325	99.9082	39.77	99.9249
36.947	99.9082	39.7991	99.918
36.9605	99.9083	39.8244	99.9114
36.973	99.9082	39.8479	99.9061
36.9853	99.9079	39.8702	99.9034
36.997	99.9082	39.905	99.9024
37.0081	99.9098	39.9551	99.8954
37.022	99.9115	39.9821	99.8819
37.0404	99.9112	40.0075	99.8817
37.056	99.9049	40.0412	99.8956
37.0626	99.8899	40.067	99.9024
37.067	99.8721	40.1021	99.8996
37.0767	99.8585	40.1349	99.8974
37.088	99.8525	40.1687	99.9015
37.097	99.8557	40.1936	99.9047
37.108	99.8656	40.2	99.9011
37.1253	99.8785	40.2185	99.9007
37.143	99.8918	40.2469	99.8935
37.1557	99.903	40.2801	99.8854
37.169	99.9082	40.3126	99.8859
37.1877	99.9047	40.346	99.8911
37.203	99.8951	40.3912	99.8905
37.2071	99.8833	40.4211	99.8971
37.211	99.8721	40.4454	99.8981
37.2255	99.8631	40.4809	99.8913
37.242	99.8525	40.52	99.8924
37.2512	99.8383	40.5485	99.8951
37.261	99.8295	40.5759	99.8906
37.2796	99.8337	40.6069	99.8816
37.301	99.8426	40.6371	99.8771
37.3171	99.8465	40.669	99.8799
37.327	99.8459	40.7148	99.8834
37.3325	99.8439	40.7467	99.8914
37.338	99.8426	40.7741	99.8995
37.3477	99.8433	40.8141	99.8983
37.362	99.8459	40.855	99.8874
37.3796	99.8491	40.8789	99.8803
37.397	99.8492	40.9164	99.8814
37.4118	99.8435	40.9556	99.8816
37.427	99.8361	40.9858	99.8798
37.4454	99.8315	41.024	99.8811
37.464	99.8295	41.0724	99.8808
37.4791	99.8281	41.1078	99.8846
37.49	99.823	41.1472	99.8933
37.4979	99.811	41.1826	99.8992
37.507	99.7967	41.198	99.8961
37.5211	99.7858	41.2393	99.8906
37.539	99.7803	41.2873	99.8903
37.5574	99.7813	41.32	99.891
37.571	99.7902	41.3522	99.8895
37.5762	99.8074	41.4	99.8874
37.578	99.8295	41.4372	99.8832
37.5827	99.8514	41.4686	99.8805
37.593	99.8656	41.5123	99.8755
37.6099	99.867	41.5588	99.8774
37.632	99.8623	41.59	99.8949
37.6561	99.8597	41.6257	99.9042
37.674	99.8623	41.6685	99.8958
37.6805	99.8707	41.7068	99.887
37.687	99.882	41.7393	99.8881
37.7042	99.8918	41.776	99.8899
37.722	99.8951	41.82	99.8861
37.7307	99.8896	41.8674	99.8821
37.742	99.8852	41.898	99.881
37.7667	99.8911	41.9272	99.8832
37.79	99.9016	41.979	99.8849
37.7973	99.9086	42.0222	99.8797
37.8	99.9082	42.0618	99.8782
37.812	99.8977	42.099	99.8824
37.831	99.8754	42.1357	99.8869
37.8514	99.8433	42.177	99.8861
37.87	99.8164	42.2183	99.8801
37.8852	99.8083	42.2564	99.8759
37.898	99.8131	42.3036	99.874
37.9102	99.821	42.3491	99.8738
37.923	99.8262	42.38	99.8774
37.9377	99.8258	42.4255	99.8838
37.957	99.823	42.4736	99.8849
37.9818	99.8213	42.5205	99.8823
38.006	99.8197	42.5568	99.8786
38.0231	99.8164	42.583	99.8748
38.033	99.8131	42.6322	99.8775
38.0388	99.812	42.6775	99.881
38.049	99.8131	42.7205	99.8836
38.0695	99.816	42.7674	99.8826
38.09	99.8197	42.809	99.8774
38.1008	99.824	42.8458	99.8771
38.112	99.8328	42.8913	99.8767
38.1339	99.8491	42.9363	99.8719
38.157	99.8688	42.9815	99.8662
38.171	99.886	43.031	99.8636
38.181	99.8951	43.0635	99.8598
38.1945	99.8932	43.1043	99.846
38.212	99.8885	43.1503	99.8426
38.2316	99.8882	43.1927	99.8559
38.249	99.8852	43.239	99.8648
38.2615	99.8723	43.2897	99.8602
38.275	99.8557	43.3231	99.8567
38.2947	99.8437	43.3674	99.8589
38.315	99.8393	43.4267	99.8591
38.3306	99.843	43.473	99.8536
38.348	99.8492	43.5157	99.8497
38.3729	99.8529	43.5568	99.8447
38.396	99.8557	43.6038	99.849
38.4087	99.8596	43.654	99.8567
38.42	99.8623	43.698	99.8536
38.4396	99.861	43.7403	99.8524
38.462	99.8557	43.7844	99.8515
38.4804	99.8482	43.8358	99.851
38.498	99.8426	43.8847	99.8509
38.5183	99.8422	43.924	99.8511
38.535	99.8426	43.9716	99.8544
38.5439	99.8411	44.0063	99.8527
38.558	99.8492	44.0518	99.8428
38.5872	99.8763	44.1103	99.8354
38.613	99.9082	44.155	99.8398
38.6183	99.9283	44.1979	99.8457
38.621	99.9344	44.2446	99.8435
38.6405	99.9295	44.3032	99.84
38.669	99.9213	44.3601	99.8419
38.6944	99.9172	44.401	99.8435
38.715	99.918	44.4485	99.8352
38.7323	99.9221	44.4972	99.8242
38.749	99.9246	44.5419	99.8208
38.7671	99.9215	44.5867	99.8246
38.784	99.9147	44.638	99.8285
38.7974	99.9074	44.6915	99.8309
38.811	99.9016	44.7255	99.8301
38.829	99.8985	44.7749	99.8267
38.851	99.8951	44.8387	99.8271
38.8747	99.8884	44.878	99.8348
38.896	99.8787	44.913	99.8397
38.9124	99.8668	44.971	99.8372
38.931	99.8525	45.0242	99.8289
38.9577	99.8365	45.0725	99.8207
38.983	99.8262	45.133	99.8185
38.9977	99.8275	45.1708	99.822
39.01	99.8328	45.2286	99.8284
39.0292	99.8332	45.2834	99.8324
39.053	99.8262	45.3226	99.8341
39.0766	99.8131	45.372	99.8361
39.098	99.8033	45.4258	99.8362
39.117	99.8049	45.4833	99.8446
39.138	99.8131	45.5267	99.8487
39.1638	99.8215	45.5694	99.8434
39.185	99.8295	45.63	99.8385
39.194	99.8362	45.6749	99.8355
39.203	99.8328	45.7328	99.8415
39.2244	99.8123	45.7968	99.8451
39.251	99.7836	45.8453	99.8367
39.2736	99.7583	45.887	99.8248
39.295	99.7443	45.9472	99.824
39.3188	99.7459	45.993	99.8271
39.341	99.7574	46.0407	99.8301
39.358	99.7707	46.1024	99.8352
39.375	99.7803	46.159	99.8423
39.3972	99.7832	46.209	99.8452
39.42	99.7836	46.2645	99.8406
39.4389	99.7864	46.323	99.8309
39.46	99.7902	46.3786	99.8239
39.4885	99.7926	46.431	99.8248
39.515	99.7934	46.4805	99.8266
39.5307	99.7938	46.5326	99.8209
39.544	99.7967	46.5911	99.8157
39.5642	99.8036	46.65	99.8187
39.589	99.8066	46.702	99.8248
39.614	99.7992	46.7537	99.8245
39.639	99.7902	46.8084	99.8201
39.6644	99.7889	46.8661	99.8225
39.687	99.7934	46.9228	99.83
39.7047	99.7989	46.976	99.831
39.722	99.8	47.0301	99.8262
39.7433	99.7927	47.0869	99.8207
39.767	99.7771	47.1449	99.8128
39.7907	99.7567	47.1951	99.8066
39.815	99.7443	47.24	99.8098
39.8405	99.7493	47.3035	99.817
39.864	99.7607	47.3654	99.8208
39.8832	99.7653	47.4227	99.8209
39.903	99.7639	47.4803	99.8191
39.9279	99.7603	47.536	99.8173
39.955	99.7574	47.5901	99.8188
39.9801	99.757	47.6479	99.8148
40.001	99.7574	47.711	99.8116
40.0178	99.7563	47.7691	99.8146
40.039	99.7541	47.819	99.821
40.071	99.7517	47.8788	99.8298
40.104	99.7508	47.9365	99.8299
40.1277	99.7528	47.992	99.8166
40.144	99.7574	48.0459	99.8024
40.1586	99.7642	48.098	99.8035
40.178	99.7738	48.1611	99.8152
40.2063	99.7863	48.2343	99.8182
40.236	99.8	48.2896	99.8174
40.2595	99.8118	48.339	99.8163
40.28	99.8164	48.408	99.8085
40.3019	99.8102	48.4636	99.799
40.325	99.8	48.5213	99.794
40.3481	99.7942	48.5816	99.7901
40.371	99.7967	48.6359	99.7913
40.3935	99.8079	48.69	99.801
40.416	99.8164	48.7582	99.8039
40.4393	99.8119	48.8267	99.8007
40.466	99.8	48.8875	99.7927
40.4969	99.789	48.9442	99.7912
40.524	99.7836	49.002	99.8023
40.541	99.7863	49.0623	99.8051
40.557	99.7934	49.1257	99.8035
40.5819	99.8007	49.181	99.8006
40.613	99.8066	49.2421	99.7981
40.6442	99.8104	49.319	99.796
40.67	99.8131	49.3731	99.789
40.6876	99.8156	49.4308	99.7843
40.705	99.8164	49.4911	99.7913
40.7303	99.8141	49.5438	99.8034
40.76	99.8098	49.603	99.8073
40.7893	99.806	49.6847	99.8042
40.818	99.8066	49.751	99.7942
40.8467	99.8135	49.8089	99.7878
40.873	99.8197	49.8715	99.7869
40.8954	99.8187	49.931	99.786
40.917	99.8164	49.989	99.7901
40.9415	99.8183	50.0508	99.7918
40.969	99.8164	50.1152	99.7938
40.9981	99.8034	50.175	99.7984
41.025	99.7869	50.23	99.801
41.0471	99.7756	50.2931	99.8005
41.068	99.7672	50.3545	99.8053
41.092	99.758	50.4174	99.8102
41.119	99.7508	50.4849	99.809
41.1474	99.7494	50.551	99.8048
41.173	99.7541	50.6166	99.8021
41.1934	99.7635	50.6957	99.8048
41.215	99.7738	50.7624	99.8093
41.2433	99.781	50.8172	99.8111
41.272	99.7836	50.883	99.8085
41.2951	99.7811	50.9404	99.8023
41.318	99.7771	51.0029	99.7988
41.3473	99.7747	51.0681	99.7987
41.381	99.7738	51.127	99.8002
41.4158	99.7735	51.185	99.7998
41.45	99.7738	51.2554	99.7914
41.4818	99.774	51.3216	99.7797
41.506	99.7705	51.3825	99.7715
41.5207	99.7601	51.4539	99.7744
41.54	99.7443	51.535	99.786
41.5754	99.7263	51.5946	99.7888
41.611	99.7115	51.6523	99.7879
41.6311	99.7053	51.7328	99.7946
41.649	99.7115	51.8123	99.808
41.6793	99.7305	51.866	99.816
41.715	99.7508	51.9336	99.8127
41.746	99.7618	51.9921	99.8069
41.773	99.7672	52.0556	99.8071
41.7991	99.7726	52.1299	99.8102
41.827	99.7771	52.197	99.8085
41.8581	99.7785	52.2627	99.8024
41.89	99.7771	52.3204	99.7983
41.9197	99.7737	52.3838	99.7921
41.946	99.7705	52.4575	99.7824
41.9691	99.769	52.53	99.776
41.993	99.7672	52.5995	99.7753
42.0211	99.763	52.6631	99.7791
42.051	99.7574	52.7258	99.7817
42.0793	99.7519	52.7917	99.7805
42.105	99.7475	52.857	99.7797
42.1291	99.7459	52.9196	99.7829
42.159	99.7508	52.9948	99.7837
42.1991	99.7643	53.0637	99.7837
42.237	99.7803	53.1276	99.7805
42.261	99.7914	53.202	99.7722
42.28	99.7934	53.2643	99.772
42.3051	99.7852	53.332	99.7704
42.336	99.7738	53.4029	99.7628
42.3693	99.7666	53.4712	99.7564
42.401	99.7639	53.542	99.7597
42.4288	99.7649	53.6155	99.7712
42.457	99.7705	53.6888	99.7851
42.4894	99.7812	53.7577	99.791
42.521	99.7934	53.8236	99.7871
42.5477	99.8022	53.889	99.7822
42.576	99.8	53.9529	99.7811
42.6122	99.7835	54.0323	99.7805
42.65	99.7672	54.1088	99.7828
42.682	99.7645	54.1712	99.7866
42.709	99.7672	54.238	99.7872
42.7336	99.7649	54.3199	99.7864
42.757	99.7607	54.3947	99.7843
42.7807	99.7591	54.4638	99.7833
42.81	99.7574	54.5311	99.7834
42.8481	99.7524	54.596	99.7822
42.887	99.7475	54.6693	99.7801
42.9189	99.7459	54.7359	99.7793
42.949	99.7443	54.8055	99.7808
42.9832	99.7398	54.88	99.7823
43.017	99.7377	54.951	99.781
43.0453	99.7433	55.0283	99.7781
43.071	99.7541	55.0988	99.7745
43.0991	99.7659	55.1694	99.7735
43.134	99.7738	55.2427	99.7751
43.1766	99.7744	55.312	99.776
43.215	99.7705	55.3866	99.7747
43.2395	99.7663	55.4648	99.7672
43.262	99.7672	55.5393	99.7619
43.2945	99.7763	55.6024	99.7602
43.328	99.7869	55.663	99.7559
43.3531	99.7926	55.7459	99.7548
43.379	99.7967	55.8238	99.7541
43.4158	99.8028	55.888	99.7526
43.458	99.8066	55.9538	99.7525
43.4977	99.8034	56.036	99.7534
43.532	99.7967	56.1244	99.7509
43.5604	99.791	56.1802	99.7545
43.588	99.7869	56.2482	99.7582
43.6191	99.7842	56.3356	99.7565
43.65	99.7836	56.4	99.7522
43.6772	99.7854	56.4648	99.7468
43.707	99.7869	56.5422	99.7455
43.7452	99.7862	56.6163	99.7462
43.785	99.7869	56.6901	99.748
43.8188	99.7925	56.772	99.7522
43.849	99.8	56.8362	99.7544
43.879	99.8054	56.9051	99.7553
43.908	99.8066	56.9841	99.7571
43.9353	99.8027	57.0615	99.7584
43.966	99.7967	57.132	99.7572
44.0044	99.792	57.2052	99.7583
44.046	99.7902	57.2807	99.7577
44.0851	99.7916	57.3545	99.7575
44.12	99.7934	57.4311	99.7586
44.1506	99.793	57.512	99.7584
44.18	99.7902	57.5826	99.7584
44.211	99.7859	57.6553	99.7583
44.244	99.7836	57.7333	99.7587
44.2781	99.7858	57.8076	99.7557
44.311	99.7902	57.879	99.7497
44.3417	99.7935	57.9644	99.7519
44.376	99.7934	58.0465	99.7491
44.4176	99.7892	58.1172	99.7441
44.456	99.7836	58.1912	99.7482
44.4823	99.7807	58.274	99.7597
44.509	99.7836	58.3418	99.7643
44.5479	99.7931	58.4164	99.7659
44.588	99.8	58.4906	99.7651
44.6177	99.7964	58.5654	99.7632
44.647	99.7902	58.652	99.7622
44.6866	99.7896	58.7286	99.758
44.729	99.7902	58.797	99.7563
44.7649	99.786	58.8726	99.7506
44.797	99.7803	58.9482	99.7395
44.8294	99.7778	59.018	99.7322
44.861	99.7803	59.1074	99.7327
44.8909	99.7875	59.1727	99.7358
44.925	99.7934	59.2617	99.7383
44.9672	99.793	59.3645	99.74
45.006	99.7902	59.427	99.7409
45.0319	99.7897	59.5095	99.7418
45.058	99.7902	59.5893	99.7439
45.0978	99.7894	59.6636	99.7447
45.143	99.7869	59.7381	99.745
45.1826	99.7828	59.805	99.7472
45.217	99.7771	59.8669	99.7491
45.2494	99.7699	59.9419	99.7515
45.283	99.7639	60.017	99.7477
45.3201	99.7623	60.0927	99.7413
45.359	99.7672	60.184	99.7409
45.3974	99.7789	60.2718	99.7372
45.434	99.7902	60.3418	99.7325
45.4686	99.7943	60.4181	99.7302
45.505	99.7934	60.5013	99.7293
45.5457	99.7913	60.573	99.7272
45.585	99.7902	60.6502	99.7251
45.6177	99.7917	60.7224	99.7234
45.649	99.7967	60.8054	99.7202
45.6843	99.8046	60.8892	99.7141
45.72	99.8098	60.955	99.7084
45.7525	99.8074	61.0369	99.7099
45.788	99.8	61.1176	99.7139
45.8312	99.7917	61.2015	99.7178
45.873	99.7836	61.2819	99.7198
45.9047	99.7754	61.35	99.7197
45.935	99.7639	61.4369	99.7217
45.9735	99.7472	61.5196	99.7228
46.017	99.7311	61.5941	99.725
46.0596	99.7224	61.6778	99.7296
46.098	99.7213	61.768	99.7309
46.1311	99.7267	61.8332	99.7247
46.163	99.7377	61.9041	99.7221
46.1978	99.7524	61.9936	99.7177
46.235	99.7639	62.086	99.711
46.273	99.7664	62.163	99.7096
46.31	99.7639	62.2278	99.7087
46.3452	99.7619	62.3042	99.7076
46.381	99.7607	62.3931	99.7066
46.4204	99.7599	62.476	99.7056
46.464	99.7607	62.547	99.7034
46.5095	99.7637	62.6259	99.6984
46.545	99.7672	62.711	99.6943
46.5635	99.7695	62.7902	99.693
46.588	99.7705	62.8634	99.6913
46.639	99.7712	62.941	99.6884
46.696	99.7738	63.0252	99.6913
46.736	99.7793	63.106	99.6932
46.768	99.7836	63.1873	99.6937
46.8052	99.783	63.267	99.6949
46.847	99.7803	63.346	99.6959
46.8893	99.7791	63.4443	99.6959
46.929	99.7771	63.5297	99.6961
46.9641	99.7725	63.6078	99.6993
46.997	99.7705	63.6836	99.7046
47.0308	99.7755	63.754	99.7071
47.066	99.7836	63.841	99.706
47.1022	99.7896	63.9245	99.7073
47.138	99.7902	64.0076	99.7086
47.1732	99.7834	64.0906	99.7085
47.213	99.7705	64.17	99.7096
47.261	99.7541	64.2633	99.7103
47.308	99.741	64.3402	99.7143
47.3454	99.7369	64.4167	99.7157
47.38	99.741	64.5069	99.7126
47.4197	99.7507	64.593	99.7096
47.461	99.7639	64.6662	99.7047
47.4999	99.7787	64.7466	99.6999
47.541	99.7934	64.8266	99.6976
47.5888	99.8059	64.9026	99.6969
47.637	99.8098	64.986	99.6959
47.6784	99.8009	65.0726	99.6959
47.712	99.7869	65.1501	99.6954
47.7403	99.7763	65.2285	99.6976
47.772	99.7672	65.3131	99.7016
47.8137	99.7569	65.396	99.7046
47.858	99.7475	65.4799	99.7133
47.897	99.7422	65.5708	99.723
47.936	99.741	65.6551	99.7267
47.981	99.7422	65.7296	99.7235
48.027	99.741	65.808	99.7172
48.0683	99.7339	65.8955	99.7092
48.108	99.7279	65.9849	99.701
48.1504	99.7301	66.0725	99.6936
48.195	99.7377	66.1548	99.6888
48.2403	99.746	66.234	99.6871
48.285	99.7541	66.3237	99.6852
48.3273	99.7615	66.4147	99.6823
48.364	99.7672	66.4897	99.6797
48.3945	99.77	66.5604	99.6779
48.43	99.7705	66.647	99.6758
48.4788	99.7697	66.7339	99.6752
48.526	99.7705	66.8236	99.6802
48.5579	99.7748	66.904	99.6853
48.589	99.7803	66.9842	99.6879
48.6352	99.7846	67.08	99.6909
48.689	99.7902	67.1668	99.691
48.7392	99.7985	67.2545	99.691
48.783	99.8033	67.3484	99.6903
48.8205	99.7989	67.4344	99.6898
48.854	99.7902	67.505	99.6921
48.887	99.7836	67.5824	99.6951
48.927	99.7803	67.6669	99.6974
48.9779	99.7801	67.756	99.6953
49.027	99.7803	67.8428	99.6916
49.0628	99.7794	67.921	99.6909
49.096	99.7803	68.0005	99.6882
49.1382	99.7853	68.0978	99.6833
49.184	99.7902	68.1903	99.679
49.2259	99.791	68.2686	99.6766
49.267	99.7934	68.352	99.6758
49.3112	99.8026	68.4412	99.6768
49.356	99.8131	68.5183	99.6779
49.3984	99.8188	68.5977	99.6787
49.441	99.8197	68.6858	99.6801
49.486	99.8173	68.77	99.6821
49.529	99.8131	68.8521	99.6836
49.5668	99.8084	68.9373	99.6903
49.607	99.8033	69.0214	99.698
49.6563	99.7985	69.104	99.7036
49.706	99.7967	69.19	99.7071
49.747	99.8001	69.2768	99.7032
49.785	99.8066	69.3608	99.7004
49.827	99.813	69.4496	99.694
49.87	99.8164	69.5376	99.6835
49.9108	99.8151	69.616	99.6758
49.954	99.8131	69.7031	99.6685
50.0031	99.814	69.8011	99.6644
50.049	99.8131	69.8865	99.6623
50.084	99.8066	69.9638	99.6603
50.118	99.8033	70.055	99.6583
50.1613	99.8111	70.1454	99.6557
50.209	99.823	70.2364	99.6508
50.254	99.8296	70.3203	99.6549
50.297	99.8295	70.3993	99.6653
50.341	99.8238	70.488	99.6708
50.389	99.8164	70.5841	99.6791
50.4422	99.8106	70.6632	99.6837
50.493	99.8033	70.7437	99.6855
50.5341	99.7915	70.8342	99.6854
50.568	99.7803	70.919	99.6821
50.6007	99.775	71.0031	99.679
50.641	99.7738	71.0939	99.6763
50.6936	99.7727	71.1911	99.6726
50.744	99.7672	71.2856	99.6688
50.7798	99.7546	71.368	99.6658
50.815	99.741	71.444	99.6625
50.8639	99.7332	71.5357	99.6621
50.915	99.7311	71.6256	99.6613
50.9559	99.7331	71.7105	99.6592
50.996	99.7377	71.803	99.6583
51.0453	99.7427	71.8837	99.6578
51.095	99.741	71.9699	99.662
51.1356	99.7281	72.0587	99.6658
51.175	99.7147	72.1428	99.6656
51.2222	99.7117	72.228	99.6646
51.273	99.7147	72.3181	99.6637
51.3212	99.7171	72.403	99.6614
51.365	99.718	72.4952	99.6576
51.4052	99.7182	72.5885	99.6536
51.447	99.718	72.672	99.6521
51.4945	99.7181	72.7695	99.6558
51.543	99.718	72.849	99.6608
51.5874	99.7179	72.9319	99.6659
51.629	99.718	73.0285	99.6706
51.6708	99.7191	73.117	99.6733
51.716	99.7213	73.2039	99.6735
51.7662	99.7245	73.2931	99.6728
51.816	99.7279	73.3824	99.6708
51.8606	99.7309	73.4679	99.6675
51.904	99.7344	73.552	99.6646
51.9507	99.7394	73.6425	99.6627
52	99.7443	73.7303	99.6606
52.0491	99.7469	73.8195	99.6671
52.093	99.7443	73.9101	99.6777
52.1298	99.7348	73.998	99.6809
52.171	99.7246	74.0919	99.6847
52.2264	99.719	74.1809	99.6893
52.284	99.7147	74.2681	99.6915
52.3306	99.7078	74.3553	99.6926
52.37	99.7016	74.442	99.6959
52.4094	99.7006	74.5361	99.6988
52.452	99.7049	74.6169	99.6937
52.4989	99.7134	74.7059	99.6904
52.547	99.7213	74.8022	99.6879
52.5932	99.7255	74.885	99.6796
52.639	99.7311	74.9798	99.6812
52.686	99.7431	75.0802	99.6829
52.731	99.7574	75.1694	99.6806
52.7716	99.7685	75.2545	99.6778
52.813	99.7738	75.347	99.6771
52.8606	99.7726	75.4311	99.6772
52.913	99.7705	75.5309	99.6764
52.9673	99.7723	75.624	99.6755
53.021	99.7738	75.702	99.674
53.072	99.7706	75.79	99.6721
53.12	99.7672	75.8891	99.6725
53.1657	99.7682	75.9848	99.6686
53.213	99.7705	76.0646	99.6641
53.2639	99.7703	76.1457	99.6612
53.31	99.7705	76.246	99.6571
53.345	99.7737	76.3404	99.6544
53.382	99.7771	76.4369	99.6577
53.4337	99.7778	76.5276	99.664
53.491	99.7803	76.6167	99.6696
53.5424	99.7883	76.715	99.6746
53.587	99.7967	76.8044	99.6799
53.6275	99.8002	76.8976	99.6821
53.669	99.8	76.9777	99.6819
53.7152	99.7986	77.0605	99.6802
53.762	99.7967	77.169	99.6783
53.8051	99.7947	77.2559	99.6804
53.849	99.7934	77.3403	99.6809
53.8978	99.7935	77.4365	99.6816
53.947	99.7934	77.5327	99.6837
53.9922	99.7914	77.619	99.6846
54.04	99.7869	77.7116	99.6857
54.0956	99.7802	77.8102	99.6855
54.149	99.7738	77.8996	99.6834
54.1909	99.7697	77.9861	99.6821
54.229	99.7672	78.083	99.6834
54.2727	99.7652	78.172	99.6833
54.321	99.7639	78.263	99.6841
54.371	99.7638	78.3599	99.6846
54.422	99.7639	78.4514	99.6826
54.4735	99.7634	78.535	99.6796
54.523	99.7607	78.6301	99.6785
54.5688	99.7554	78.7147	99.6775
54.615	99.7508	78.799	99.677
54.665	99.7499	78.8997	99.677
54.715	99.7508	79.005	99.6758
54.7614	99.7515	79.0929	99.6746
54.81	99.7541	79.1861	99.6757
54.8659	99.7609	79.2726	99.6786
54.922	99.7705	79.3575	99.6815
54.9707	99.7811	79.462	99.6821
55.016	99.7934	79.5608	99.679
55.063	99.8077	79.6393	99.6779
55.111	99.8197	79.7382	99.6787
55.1587	99.8254	79.8409	99.6779
55.209	99.8262	79.914	99.6758
55.264	99.8242	80.021	99.6748
55.318	99.8197	80.1101	99.6739
55.3656	99.8131	80.1933	99.6729
55.41	99.8066	80.2957	99.6718
55.4559	99.8022	80.397	99.6708
55.505	99.8	80.478	99.6712
55.5575	99.7993	80.5777	99.668
55.61	99.8	80.6756	99.6647
55.6594	99.8018	80.7613	99.6649
55.706	99.8033	80.856	99.6671
55.7511	99.8033	80.9479	99.6703
55.797	99.8033	81.0355	99.6715
55.8462	99.8044	81.133	99.6733
55.9	99.8033	81.2409	99.6743
55.9579	99.7972	81.339	99.6708
56.012	99.7902	81.4186	99.6677
56.0559	99.7864	81.5142	99.6653
56.097	99.7836	81.6148	99.6646
56.144	99.7794	81.7106	99.6642
56.196	99.7771	81.805	99.6621
56.2493	99.7796	81.8831	99.6612
56.298	99.7836	81.9836	99.6585
56.3392	99.7848	82.0871	99.6565
56.384	99.7836	82.1815	99.6553
56.4421	99.7815	82.281	99.6533
56.502	99.7803	82.3699	99.6552
56.5519	99.7814	82.4617	99.6568
56.598	99.7836	82.5585	99.6576
56.6483	99.7855	82.6515	99.6607
56.699	99.7869	82.742	99.6658
56.7458	99.7875	82.8435	99.669
56.795	99.7869	82.9423	99.6711
56.8522	99.7849	83.0345	99.6732
56.909	99.7836	83.1209	99.6749
56.9578	99.7838	83.211	99.6746
57.008	99.7803	83.3225	99.6708
57.0683	99.7688	83.4176	99.6663
57.128	99.7541	83.5082	99.6635
57.1764	99.7422	83.6059	99.6614
57.222	99.7344	83.698	99.6583
57.2737	99.7313	83.7912	99.6573
57.324	99.7344	83.8882	99.6562
57.3655	99.7444	83.9912	99.6558
57.409	99.7574	84.0886	99.6556
57.4646	99.769	84.177	99.6546
57.521	99.7771	84.2796	99.6555
57.5665	99.7805	84.3683	99.6565
57.608	99.7803	84.4592	99.6578
57.6545	99.7779	84.5644	99.658
57.706	99.7738	84.663	99.6558
57.7602	99.7685	84.7497	99.6547
57.816	99.7639	84.8583	99.6539
57.8719	99.7616	84.9618	99.6527
57.924	99.7607	85.0516	99.6521
57.9698	99.7601	85.146	99.6521
58.016	99.7607	85.2263	99.6501
58.0685	99.7622	85.3312	99.6487
58.12	99.7607	85.442	99.6519
58.1638	99.7532	85.5353	99.6567
58.208	99.7475	85.625	99.6583
58.261	99.7502	85.7235	99.6603
58.318	99.7541	85.8187	99.6625
58.3727	99.7515	85.9152	99.6638
58.426	99.7475	86.0125	99.6651
58.4794	99.7483	86.104	99.6671
58.531	99.7508	86.2011	99.6671
58.5796	99.7512	86.301	99.6676
58.632	99.7508	86.404	99.6694
58.693	99.7518	86.5037	99.6712
58.752	99.7541	86.594	99.6721
58.7993	99.7568	86.6878	99.6731
58.843	99.7574	86.7853	99.674
58.8927	99.7541	86.8821	99.6754
58.945	99.7508	86.9818	99.6756
58.9956	99.7518	87.089	99.6733
59.049	99.7574	87.1967	99.6723
59.1094	99.766	87.3046	99.6708
59.169	99.7738	87.3846	99.6683
59.2201	99.7775	87.4602	99.6649
59.266	99.7803	87.569	99.6621
59.312	99.7857	87.6635	99.6631
59.362	99.7934	87.7633	99.6629
59.4176	99.8021	87.8642	99.6613
59.475	99.8098	87.9639	99.6609
59.5298	99.8152	88.068	99.6621
59.582	99.8197	88.1594	99.6642
59.6327	99.824	88.2536	99.6657
59.683	99.823	88.3526	99.6696
59.734	99.812	88.4535	99.6741
59.787	99.7967	88.553	99.6758
59.8424	99.7836	88.6433	99.6798
59.898	99.7738	88.7447	99.6829
59.952	99.767	88.8492	99.6831
60.007	99.7639	88.9455	99.6818
60.0648	99.7651	89.042	99.6809
60.119	99.7705	89.1476	99.6801
60.1644	99.7792	89.2428	99.6773
60.209	99.7869	89.3326	99.6752
60.2611	99.7898	89.4377	99.6741
60.318	99.7902	89.549	99.6721
60.3749	99.7908	89.6291	99.6722
60.43	99.7902	89.7332	99.6706
60.4827	99.7867	89.8426	99.6694
60.535	99.7836	89.9366	99.6695
60.5892	99.7838	90.033	99.6683
60.647	99.7836	90.1291	99.6673
60.7082	99.7796	90.2312	99.6662
60.765	99.7771	90.3301	99.6658
60.8108	99.7805	90.4255	99.6656
60.853	99.7836	90.526	99.6646
60.9001	99.7801	90.6233	99.6646
60.953	99.7738	90.7181	99.6641
61.0099	99.7696	90.8215	99.6622
61.067	99.7672	90.9272	99.6606
61.1215	99.7653	91.022	99.6608
61.176	99.7639	91.1181	99.6608
61.2332	99.7636	91.2138	99.6609
61.29	99.7639	91.3237	99.6605
61.3421	99.7639	91.4284	99.6592
61.387	99.7607	91.512	99.6571
61.4256	99.7526	91.6224	99.6548
61.47	99.7443	91.7101	99.6546
61.5303	99.7401	91.8072	99.654
61.596	99.7377	91.9159	99.6534
61.6551	99.7342	92.001	99.6546
61.71	99.7311	92.1038	99.6554
61.7652	99.7304	92.2039	99.6581
61.82	99.7311	92.3081	99.6606
61.8725	99.7318	92.4118	99.6629
61.923	99.7311	92.505	99.6658
61.9731	99.7293	92.6169	99.6657
62.029	99.7311	92.709	99.6679
62.0945	99.7404	92.8014	99.6708
62.158	99.7508	92.9068	99.6726
62.2086	99.7564	93.008	99.6746
62.252	99.7607	93.1143	99.6757
62.2975	99.7676	93.2121	99.6763
62.351	99.7738	93.3074	99.6783
62.4143	99.7752	93.4089	99.6795
62.475	99.7738	93.511	99.6783
62.523	99.7721	93.6081	99.6796
62.573	99.7705	93.7175	99.6771
62.638	99.7687	93.8148	99.6724
62.701	99.7672	93.9085	99.6687
62.7459	99.7667	94.023	99.6658
62.79	99.7672	94.119	99.6639
62.851	99.7686	94.2156	99.6612
62.914	99.7705	94.325	99.6579
62.9622	99.7724	94.423	99.6553
63.005	99.7738	94.507	99.6546
63.0548	99.7741	94.629	99.6547
63.112	99.7738	94.7275	99.6538
63.1729	99.7728	94.8185	99.6531
63.231	99.7705	94.9244	99.6534
63.2818	99.7661	95.026	99.6533
63.333	99.7607	95.1247	99.652
63.3918	99.7555	95.2351	99.6542
63.453	99.7508	95.3366	99.6566
63.51	99.7462	95.4296	99.6574
63.564	99.741	95.533	99.6596
63.6177	99.7352	95.6292	99.6614
63.671	99.7311	95.7269	99.6649
63.7237	99.7311	95.8269	99.6692
63.777	99.7344	95.9273	99.673
63.832	99.7395	96.029	99.6758
63.888	99.7443	96.1294	99.6779
63.9444	99.7468	96.2272	99.6794
64.002	99.7475	96.3318	99.6792
64.061	99.7476	96.4369	99.6782
64.118	99.7475	96.532	99.6783
64.1697	99.7479	96.6327	99.6786
64.218	99.7475	96.7326	99.6769
64.2665	99.7459	96.8384	99.6752
64.32	99.7443	96.9457	99.6744
64.3808	99.7441	97.048	99.6733
64.44	99.7443	97.1617	99.6714
64.4902	99.7432	97.2627	99.6692
64.54	99.741	97.3535	99.6678
64.5984	99.738	97.4538	99.6668
64.659	99.7344	97.561	99.6658
64.7142	99.7307	97.6514	99.6659
64.767	99.7279	97.7542	99.6652
64.8215	99.7264	97.8546	99.6641
64.876	99.7246	97.949	99.6629
64.9285	99.721	98.056	99.6608
64.983	99.718	98.1601	99.6586
65.0426	99.7177	98.2584	99.6583
65.102	99.718	98.3627	99.6577
65.1559	99.7166	98.468	99.6551
65.208	99.7147	98.564	99.6521
65.263	99.7144	98.6673	99.6497
65.32	99.7147	98.7743	99.6502
65.3771	99.7149	98.8783	99.6509
65.433	99.7147	98.9721	99.6509
65.4867	99.7151	99.064	99.6521
65.538	99.718	99.1792	99.6542
65.5884	99.7253	99.2866	99.6547
65.645	99.7344	99.3862	99.6548
65.7119	99.7423	99.4887	99.6562
65.774	99.7475	99.591	99.6571
65.8186	99.7497	99.6909	99.656
65.862	99.7508	99.7931	99.6558
65.9209	99.7528	99.903	99.6554
65.985	99.7541	100.003	99.6544
66.0413	99.7529	100.088	99.6546
66.093	99.7508	100.2	99.6547
66.1462	99.75	100.31	99.6538
66.203	99.7508	100.41	99.6532
66.2635	99.7529	100.51	99.6534
66.324	99.7541	100.609	99.6533
66.381	99.7528	100.702	99.653
66.437	99.7508	100.804	99.6555
66.4947	99.7504	100.911	99.6581
66.552	99.7508	101.018	99.6604
66.6069	99.7504	101.127	99.6646
66.663	99.7475	101.223	99.6676
66.7233	99.7417	101.317	99.6713
66.783	99.7377	101.424	99.6751
66.8375	99.7396	101.534	99.6776
66.89	99.7443	101.633	99.6796
66.9447	99.7472	101.732	99.6827
67.001	99.7475	101.833	99.6844
67.0572	99.7457	101.936	99.6846
67.112	99.7443	102.042	99.6846
67.1652	99.7453	102.15	99.6846
67.22	99.7475	102.252	99.6837
67.279	99.7492	102.353	99.6825
67.34	99.7508	102.443	99.6817
67.4001	99.753	102.543	99.6804
67.46	99.7541	102.668	99.6783
67.5199	99.7526	102.761	99.6773
67.576	99.7508	102.86	99.6764
67.6259	99.7514	102.962	99.6753
67.676	99.7541	103.067	99.6743
67.7327	99.7579	103.179	99.6733
67.794	99.7607	103.278	99.6731
67.8557	99.7606	103.384	99.6747
67.914	99.7574	103.486	99.6727
67.9673	99.7515	103.585	99.6692
68.022	99.7443	103.689	99.6696
68.083	99.7368	103.779	99.6676
68.142	99.7279	103.888	99.6663
68.1915	99.717	103.999	99.665
68.241	99.7082	104.1	99.6651
68.3004	99.7051	104.201	99.6696
68.364	99.7049	104.294	99.6744
68.424	99.7044	104.407	99.6806
68.48	99.7049	104.511	99.6852
68.5338	99.7082	104.604	99.6879
68.589	99.7115	104.711	99.6909
68.6482	99.7119	104.807	99.6919
68.707	99.7115	104.907	99.6929
68.7613	99.7125	105.016	99.6936
68.815	99.7147	105.12	99.6932
68.8721	99.717	105.217	99.6921
68.93	99.718	105.321	99.6911
68.9853	99.7171	105.428	99.69
69.039	99.7147	105.534	99.6896
69.093	99.7123	105.634	99.6895
69.149	99.7115	105.727	99.6884
69.2078	99.7131	105.834	99.6865
69.267	99.7147	105.942	99.6837
69.3245	99.7139	106.048	99.6805
69.381	99.7115	106.149	99.6778
69.438	99.7091	106.238	99.6758
69.496	99.7082	106.334	99.6738
69.5554	99.7096	106.441	99.6724
69.616	99.7115	106.548	99.672
69.6769	99.7121	106.644	99.6721
69.733	99.7115	106.737	99.6721
69.7818	99.7101	106.853	99.6722
69.834	99.7082	106.958	99.6713
69.8984	99.7062	107.063	99.6708
69.964	99.7049	107.176	99.6707
70.0195	99.705	107.283	99.6696
70.073	99.7049	107.383	99.6684
70.1337	99.7033	107.472	99.6689
70.196	99.7016	107.574	99.6702
70.2528	99.7014	107.687	99.6709
70.306	99.7016	107.785	99.6708
70.3597	99.7013	107.879	99.6707
70.417	99.7016	107.982	99.6715
70.4792	99.7035	108.085	99.6726
70.542	99.7049	108.185	99.6736
70.6008	99.7039	108.287	99.6746
70.656	99.7016	108.4	99.6745
70.7097	99.6998	108.509	99.6754
70.765	99.6984	108.602	99.6757
70.8238	99.6969	108.692	99.674
70.883	99.6951	108.795	99.6721
70.9396	99.6931	108.899	99.6723
70.995	99.6918	109.01	99.67
71.0514	99.6919	109.112	99.6672
71.109	99.6918	109.205	99.6653
71.1672	99.6903	109.313	99.6633
71.223	99.6885	109.427	99.6623
71.2749	99.688	109.524	99.6611
71.33	99.6885	109.631	99.6612
71.3942	99.6899	109.739	99.6622
71.459	99.6918	109.822	99.6621
71.5163	99.694	109.923	99.663
71.573	99.6951	110.039	99.664
71.6358	99.694	110.151	99.6655
71.697	99.6918	110.251	99.6675
71.7492	99.69	110.347	99.6683
71.802	99.6885	110.452	99.6693
71.8643	99.687	110.552	99.6705
71.926	99.6852	110.651	99.6707
71.9772	99.6838	110.755	99.6712
72.029	99.6852	110.86	99.6733
72.0925	99.6915	110.955	99.6734
72.158	99.6984	111.066	99.6734
72.2144	99.7019	111.17	99.6729
72.267	99.7049	111.268	99.6719
72.3231	99.7106	111.376	99.6708
72.381	99.718	111.471	99.6688
72.438	99.7258	111.581	99.6675
72.495	99.7344	111.684	99.6667
72.5537	99.7444	111.78	99.6654
72.615	99.7541	111.89	99.6633
72.6788	99.7619	111.986	99.6611
72.742	99.7672	112.086	99.6608
72.8017	99.77	112.194	99.6605
72.858	99.7705	112.297	99.6593
72.9119	99.7689	112.395	99.6583
72.965	99.7639	112.5	99.6564
73.0194	99.7547	112.592	99.6543
73.078	99.7443	112.694	99.6524
73.1423	99.7357	112.804	99.6501
73.208	99.7279	112.895	99.6471
73.2704	99.7194	112.999	99.644
73.33	99.7115	113.11	99.6412
73.3884	99.7057	113.216	99.6375
73.445	99.7016	113.309	99.6339
73.4996	99.6983	113.4	99.632
73.554	99.6951	113.512	99.6299
73.6099	99.6915	113.62	99.6295
73.667	99.6885	113.717	99.629
73.7249	99.687	113.819	99.6284
73.784	99.6852	113.928	99.6295
73.8446	99.682	114.028	99.6295
73.904	99.6787	114.124	99.63
73.9603	99.677	114.219	99.6318
74.017	99.6754	114.323	99.6337
74.0776	99.6723	114.438	99.6358
74.14	99.6689	114.538	99.6397
74.2009	99.6668	114.639	99.6438
74.259	99.6656	114.739	99.6478
74.3144	99.6644	114.84	99.6518
74.371	99.6623	114.951	99.6546
74.4322	99.6588	115.051	99.6555
74.494	99.6557	115.156	99.6574
74.5523	99.6548	115.247	99.6586
74.608	99.6557	115.339	99.6583
74.6633	99.6576	115.458	99.6583
74.719	99.659	115.563	99.6584
74.7759	99.659	115.658	99.6582
74.835	99.659	115.758	99.6589
74.8966	99.6605	115.866	99.6596
74.959	99.6623	115.972	99.6583
75.0199	99.663	116.068	99.6563
75.077	99.6623	116.164	99.6548
75.1299	99.6605	116.268	99.6546
75.186	99.659	116.374	99.6544
75.2508	99.6589	116.476	99.6533
75.316	99.659	116.579	99.6534
75.3732	99.6581	116.67	99.652
75.429	99.6557	116.773	99.6497
75.4908	99.6523	116.884	99.648
75.554	99.6492	116.98	99.6471
75.6125	99.6473	117.079	99.6461
75.667	99.6459	117.182	99.6449
75.7207	99.644	117.283	99.6445
75.78	99.6426	117.388	99.6445
75.8489	99.6425	117.499	99.6446
75.917	99.6426	117.603	99.6455
75.9742	99.6416	117.707	99.6467
76.024	99.6393	117.808	99.6471
76.0733	99.636	117.909	99.6471
76.127	99.6328	118.012	99.6483
76.1879	99.6306	118.11	99.6497
76.251	99.6295	118.213	99.6474
76.3109	99.6293	118.31	99.6451
76.369	99.6295	118.402	99.6442
76.4283	99.6294	118.508	99.642
76.49	99.6262	118.62	99.6409
76.5538	99.6184	118.724	99.6406
76.614	99.6098	118.828	99.6412
76.6666	99.6042	118.931	99.6423
76.719	99.6	119.027	99.6433
76.7791	99.595	119.129	99.6443
76.844	99.5902	119.233	99.6452
76.9087	99.5867	119.332	99.6468
76.969	99.5836	119.432	99.6486
77.0232	99.5797	119.541	99.6496
77.078	99.577	119.644	99.6508
77.1395	99.5771	119.739	99.65
77.204	99.577	119.838	99.6499
77.2665	99.5746	119.939	99.651
77.327	99.5738	120.037	99.6508
77.3869	99.5783	120.15	99.6508
77.447	99.5836	120.261	99.6508
77.5081	99.5847	120.364	99.6508
77.571	99.5836	120.458	99.6509
77.6352	99.5832	120.547	99.6508
77.695	99.5836	120.653	99.6498
77.7462	99.5843	120.763	99.6488
77.796	99.5836	120.855	99.6477
77.8519	99.5806	120.95	99.6471
77.911	99.577	121.065	99.6471
77.9695	99.575	121.157	99.6449
78.03	99.5738	121.259	99.6449
78.0952	99.5722	121.364	99.6468
78.162	99.5705	121.468	99.6488
78.2263	99.5689	121.577	99.6508
78.286	99.5672	121.674	99.653
78.3402	99.5654	121.778	99.6539
78.391	99.5639	121.883	99.6559
78.4419	99.5635	121.983	99.659
78.498	99.5639	122.08	99.6608
78.5629	99.5651	122.172	99.6617
78.633	99.5672	122.271	99.6643
78.7024	99.5704	122.374	99.667
78.764	99.5738	122.484	99.6688
78.8142	99.5762	122.596	99.6708
78.864	99.577	122.691	99.672
78.9242	99.5765	122.786	99.6722
78.99	99.577	122.888	99.6721
79.0538	99.5804	122.995	99.6721
79.113	99.5836	123.102	99.6721
79.1675	99.5839	123.196	99.6722
79.224	99.5836	123.303	99.6715
79.2875	99.5853	123.409	99.67
79.35	99.5869	123.505	99.6677
79.4038	99.5859	123.603	99.6658
79.455	99.5836	123.701	99.6651
79.511	99.5818	123.803	99.6617
79.57	99.5803	123.91	99.6579
79.6289	99.5787	124.014	99.6551
79.69	99.577	124.109	99.6521
79.7548	99.5755	124.214	99.6491
79.817	99.5738	124.322	99.6459
79.872	99.5718	124.422	99.6435
79.929	99.5705	124.514	99.6416
79.9956	99.5704	124.61	99.6395
80.06	99.5705	124.719	99.6376
80.1115	99.57	124.82	99.6354
80.164	99.5705	124.92	99.6339
80.2315	99.5734	125.023	99.6331
80.303	99.577	125.119	99.632
80.3657	99.5795	125.226	99.6311
80.424	99.5803	125.333	99.6298
80.4842	99.5801	125.428	99.6299
80.543	99.5803	125.528	99.6309
80.5974	99.5823	125.643	99.6308
80.654	99.5836	125.738	99.6299
80.719	99.5823	125.835	99.628
80.787	99.5803	125.943	99.6264
80.8513	99.5801	126.047	99.6256
80.91	99.5803	126.146	99.6245
80.9637	99.5792	126.258	99.6236
81.018	99.577	126.35	99.6218
81.078	99.5748	126.443	99.6201
81.142	99.5738	126.557	99.6193
81.2066	99.5748	126.666	99.6183
81.268	99.577	126.751	99.6174
81.3243	99.5791	126.854	99.6153
81.38	99.5803	126.959	99.6147
81.4402	99.5806	127.057	99.6161
81.504	99.5803	127.163	99.617
81.569	99.5803	127.264	99.618
81.631	99.5803	127.371	99.6189
81.6879	99.5803	127.482	99.6205
81.746	99.5803	127.581	99.6224
81.8108	99.5805	127.672	99.6233
81.876	99.5803	127.784	99.6244
81.935	99.5791	127.885	99.6246
81.992	99.577	127.981	99.6245
82.0524	99.5744	128.085	99.6245
82.115	99.5705	128.189	99.6245
82.1771	99.5652	128.288	99.6245
82.235	99.5607	128.387	99.6245
82.2875	99.5588	128.483	99.6245
82.343	99.5574	128.58	99.6245
82.4084	99.5542	128.685	99.6245
82.474	99.5508	128.795	99.6248
82.53	99.5491	128.897	99.623
82.584	99.5475	128.994	99.6218
82.6448	99.5443	129.097	99.6221
82.709	99.541	129.204	99.622
82.7714	99.5391	129.307	99.6222
82.831	99.5377	129.404	99.6205
82.8885	99.5359	129.497	99.6192
82.948	99.5344	129.6	99.6196
83.0123	99.5342	129.715	99.6195
83.077	99.5344	129.814	99.6184
83.1373	99.5342	129.909	99.6188
83.194	99.5344	130.016	99.6201
83.25	99.5361	130.125	99.621
83.31	99.5377	130.223	99.622
83.3769	99.538	130.316	99.6229
83.444	99.5377	130.42	99.6248
83.5043	99.5378	130.525	99.6264
83.56	99.5377	130.627	99.6273
83.6154	99.5369	130.73	99.6283
83.675	99.5377	130.831	99.6291
83.7408	99.542	130.933	99.6312
83.806	99.5475	131.039	99.6321
83.864	99.5517	131.135	99.6324
83.919	99.5541	131.227	99.6345
83.9767	99.5552	131.342	99.6345
84.039	99.5574	131.445	99.6353
84.1056	99.5624	131.542	99.6357
84.172	99.5672	131.65	99.6362
84.2338	99.5691	131.76	99.6383
84.292	99.5705	131.851	99.6383
84.3493	99.5739	131.945	99.639
84.411	99.577	132.05	99.6398
84.4799	99.5773	132.154	99.6393
84.547	99.577	132.254	99.6383
84.6046	99.5785	132.361	99.6393
84.661	99.5803	132.471	99.6393
84.7251	99.5806	132.572	99.6368
84.791	99.5803	132.669	99.6339
84.8509	99.5806	132.774	99.632
84.905	99.5803	132.876	99.6299
84.9563	99.5787	132.971	99.6288
85.012	99.577	133.078	99.6273
85.0767	99.5766	133.19	99.6254
85.142	99.577	133.288	99.6245
85.1997	99.5776	133.393	99.6234
85.256	99.577	133.492	99.6233
85.3186	99.5749	133.59	99.6228
85.386	99.5738	133.694	99.6219
85.4543	99.5755	133.795	99.622
85.519	99.577	133.897	99.622
85.5774	99.5754	133.998	99.6222
85.634	99.5738	134.107	99.6213
85.6937	99.5754	134.218	99.6211
85.755	99.577	134.322	99.6233
85.8152	99.5756	134.42	99.6231
85.872	99.5738	134.517	99.6255
85.9253	99.5749	134.617	99.6276
85.983	99.577	134.718	99.6289
86.0512	99.5779	134.818	99.632
86.121	99.577	134.926	99.6321
86.1827	99.5752	135.038	99.6327
86.24	99.5738	135.132	99.6334
86.2985	99.5738	135.224	99.6333
86.359	99.5738	135.338	99.6333
86.4207	99.5721	135.443	99.6324
86.481	99.5705	135.539	99.6311
86.5391	99.5703	135.637	99.6308
86.602	99.5672	135.739	99.6306
86.674	99.5579	135.843	99.6295
86.741	99.5475	135.947	99.6295
86.7913	99.5417	136.049	99.6296
86.843	99.5377	136.156	99.6295
86.9128	99.5318	136.264	99.6295
86.983	99.5246	136.361	99.6295
87.0362	99.5177	136.458	99.6295
87.09	99.5115	136.563	99.6298
87.1618	99.5062	136.671	99.6286
87.233	99.5016	136.774	99.6268
87.2851	99.4979	136.871	99.627
87.336	99.4951	136.966	99.6271
87.4044	99.4934	137.075	99.627
87.477	99.4918	137.186	99.627
87.5378	99.4896	137.294	99.627
87.593	99.4885	137.402	99.627
87.6519	99.49	137.498	99.627
87.715	99.4918	137.598	99.627
87.7803	99.4917	137.702	99.6271
87.845	99.4918	137.801	99.627
87.9071	99.4943	137.897	99.627
87.968	99.4984	138.006	99.6281
88.0289	99.5024	138.107	99.6284
88.087	99.5049	138.211	99.6282
88.1403	99.5051	138.318	99.6283
88.193	99.5049	138.415	99.6283
88.2496	99.5063	138.519	99.6282
88.309	99.5082	138.627	99.6292
88.3693	99.5095	138.726	99.6292
88.43	99.5115	138.824	99.6281
88.4911	99.515	138.931	99.6283
88.554	99.518	139.034	99.6295
88.6193	99.5187	139.146	99.6283
88.682	99.518	139.248	99.6258
88.7384	99.5173	139.341	99.6243
88.795	99.5148	139.447	99.6233
88.8581	99.5089	139.555	99.6213
88.924	99.5016	139.654	99.6198
88.9877	99.4956	139.753	99.6196
89.05	99.4918	139.863	99.6193
89.1133	99.4902	139.976	99.6183
89.179	99.4885	140.076	99.6183
89.2466	99.4851	140.172	99.6181
89.308	99.482	140.274	99.6191
89.3582	99.4815	140.379	99.6212
89.411	99.482	140.481	99.622
89.4789	99.4815	140.589	99.6229
89.55	99.482	140.69	99.6249
89.611	99.485	140.788	99.6259
89.666	99.4885	140.884	99.6259
89.7226	99.4902	140.979	99.627
89.785	99.4918	141.086	99.6271
89.8542	99.495	141.206	99.6268
89.923	99.4984	141.314	99.6276
89.9849	99.5003	141.411	99.6282
90.045	99.5016	141.518	99.627
90.1085	99.5039	141.619	99.626
90.171	99.5082	141.714	99.6251
90.228	99.5149	141.817	99.6239
90.284	99.5213	141.921	99.6232
90.3444	99.5249	142.016	99.6233
90.41	99.5279	142.124	99.6232
90.478	99.5325	142.234	99.624
90.536	99.5377	142.339	99.6249
90.5762	99.5419	142.437	99.6263
90.618	99.5443	142.533	99.6283
90.68	99.5447	142.644	99.6272
90.751	99.5443	142.747	99.6277
90.8158	99.5441	142.855	99.6282
90.875	99.5443	142.968	99.6266
90.9325	99.5445	143.066	99.6245
90.992	99.5443	143.163	99.6217
91.0552	99.543	143.256	99.6177
91.118	99.541	143.358	99.614
91.1768	99.5383	143.469	99.6092
91.237	99.5344	143.572	99.602
91.3038	99.529	143.675	99.5959
91.372	99.5246	143.772	99.5905
91.4357	99.523	143.873	99.5864
91.498	99.5213	143.981	99.584
91.5623	99.5168	144.088	99.582
91.626	99.5115	144.193	99.5798
91.686	99.5077	144.289	99.5793
91.744	99.5049	144.391	99.5795
91.8024	99.5018	144.504	99.5795
91.862	99.4984	144.61	99.5795
91.9236	99.4948	144.7	99.5794
91.989	99.4918	144.793	99.5802
92.0583	99.49	144.9	99.5812
92.125	99.4885	145.007	99.5823
92.1838	99.4866	145.103	99.5832
92.241	99.4852	145.21	99.5832
92.3031	99.4853	145.314	99.5839
92.367	99.4852	145.42	99.585
92.4284	99.4836	145.524	99.586
92.488	99.482	145.618	99.587
92.5477	99.4819	145.728	99.5869
92.609	99.482	145.822	99.5877
92.6731	99.4806	145.924	99.5885
92.74	99.4787	146.038	99.588
92.8085	99.4773	146.138	99.587
92.875	99.4754	146.243	99.587
92.9367	99.4719	146.342	99.5862
92.998	99.4689	146.447	99.5856
93.0627	99.4681	146.56	99.5858
93.125	99.4689	146.657	99.5857
93.1796	99.4695	146.749	99.5858
93.233	99.4689	146.858	99.5856
93.2926	99.4666	146.96	99.5862
93.357	99.4656	147.048	99.5871
93.4229	99.4681	147.151	99.587
93.489	99.4721	147.264	99.587
93.5543	99.4754	147.37	99.587
93.617	99.4787	147.464	99.587
93.6763	99.4831	147.56	99.587
93.736	99.4885	147.667	99.587
93.7994	99.4942	147.776	99.587
93.865	99.4984	147.881	99.587
93.9304	99.5001	147.978	99.587
93.996	99.5016	148.077	99.587
94.0618	99.505	148.185	99.587
94.122	99.5082	148.289	99.587
94.1736	99.5091	148.388	99.587
94.229	99.5082	148.493	99.5869
94.2987	99.5067	148.596	99.5872
94.37	99.5049	148.69	99.5882
94.43	99.5032	148.799	99.5882
94.487	99.5016	148.896	99.5888
94.5511	99.5002	148.995	99.5901
94.618	99.4984	149.104	99.5907
94.6819	99.4954	149.207	99.5907
94.745	99.4918	149.303	99.5919
94.8099	99.4881	149.407	99.5913
94.874	99.4852	149.512	99.5906
94.9343	99.4836	149.612	99.5908
94.992	99.482	149.714	99.5907
95.0493	99.4791	149.821	99.5908
95.109	99.4754	149.923	99.59
95.1731	99.4717	150.024	99.5894
95.239	99.4689	150.127	99.5894
95.3037	99.4674	150.229	99.5895
95.367	99.4656	150.331	99.5906
95.4299	99.462	150.435	99.5901
95.494	99.459	150.538	99.5893
95.56	99.4587	150.64	99.5895
95.624	99.459	150.741	99.5895
95.6825	99.4578	150.835	99.5894
95.739	99.4557	150.94	99.5902
95.7981	99.4538	151.041	99.591
95.862	99.4525	151.149	99.5905
95.9302	99.4518	151.272	99.5895
95.995	99.4525	151.358	99.5894
96.0509	99.4545	151.461	99.5896
96.108	99.4557	151.568	99.5893
96.176	99.4544	151.666	99.5899
96.246	99.4525	151.772	99.592
96.3081	99.452	151.879	99.5931
96.367	99.4525	151.975	99.5938
96.429	99.4526	152.074	99.5955
96.492	99.4525	152.177	99.5974
96.553	99.4523	152.274	99.5982
96.615	99.4525	152.382	99.5993
96.6804	99.4528	152.486	99.6001
96.744	99.4525	152.576	99.6017
96.8018	99.4508	152.67	99.6036
96.862	99.4492	152.781	99.6045
96.9316	99.4489	152.877	99.6056
97.001	99.4492	152.981	99.6056
97.0606	99.4493	153.082	99.6066
97.118	99.4492	153.179	99.6087
97.1815	99.4492	153.291	99.6095
97.246	99.4492	153.389	99.6094
97.3057	99.4489	153.486	99.6103
97.365	99.4492	153.589	99.6108
97.4293	99.4506	153.69	99.6109
97.497	99.4525	153.784	99.612
97.5649	99.4541	153.889	99.6132
97.63	99.4557	153.997	99.6126
97.6904	99.4577	154.098	99.6119
97.748	99.459	154.192	99.612
97.8061	99.459	154.291	99.612
97.87	99.459	154.402	99.612
97.942	99.4603	154.502	99.6121
98.01	99.4623	154.601	99.6116
98.0637	99.4643	154.704	99.6104
98.115	99.4656	154.8	99.6095
98.1769	99.4658	154.891	99.6095
98.245	99.4656	155.001	99.6089
98.312	99.4655	155.106	99.6076
98.376	99.4656	155.199	99.607
98.4373	99.4656	155.304	99.607
98.5	99.4656	155.41	99.6061
98.5674	99.4655	155.514	99.6048
98.635	99.4656	155.616	99.6045
98.6984	99.4657	155.711	99.6043
98.76	99.4656	155.807	99.6033
98.8231	99.4652	155.924	99.6032
98.887	99.4656	156.022	99.6035
98.951	99.4672	156.109	99.6026
99.017	99.4689	156.208	99.6021
99.0853	99.4691	156.315	99.6033
99.147	99.4689	156.419	99.6023
99.1957	99.4692	156.518	99.6018
99.245	99.4689	156.62	99.6022
99.3082	99.4669	156.719	99.6018
99.378	99.4656	156.811	99.6008
99.4448	99.4668	156.928	99.6007
99.51	99.4689	157.03	99.6008
99.576	99.4695	157.125	99.6007
99.639	99.4689	157.223	99.6008
99.6962	99.4678	157.315	99.6008
99.755	99.4689	157.419	99.5996
99.8221	99.4735	157.524	99.6001
99.891	99.4787	157.624	99.601
99.9541	99.4811	157.724	99.6005
100.012	99.482	157.82	99.5995
100.068	99.4831	157.913	99.5993
100.127	99.4852	158.017	99.6004
100.193	99.4886	158.125	99.6004
100.261	99.4918	158.225	99.5994
100.327	99.4935	158.319	99.5995
100.391	99.4951	158.424	99.5995
100.456	99.4979	158.526	99.5995
100.52	99.5016	158.626	99.5994
100.581	99.5056	158.726	99.5996
100.64	99.5082	158.826	99.6008
100.701	99.5084	158.928	99.602
100.764	99.5082	159.029	99.6013
100.829	99.5096	159.121	99.6007
100.898	99.5115	159.216	99.6006
100.969	99.5122	159.322	99.5995
101.033	99.5115	159.422	99.5988
101.085	99.5096	159.53	99.5954
101.143	99.5082	159.629	99.5915
101.22	99.5083	159.721	99.5888
101.295	99.5082	159.825	99.5857
101.347	99.5065	159.927	99.5825
101.395	99.5049	160.027	99.5814
101.461	99.5052	160.123	99.5792
101.534	99.5049	160.222	99.5767
101.598	99.502	160.327	99.577
101.658	99.4984	160.423	99.577
101.721	99.4963	160.525	99.5768
101.785	99.4951	160.63	99.5774
101.846	99.4935	160.73	99.5783
101.906	99.4918	160.825	99.5782
101.966	99.4902	160.916	99.5781
102.028	99.4885	161.02	99.5789
102.095	99.4867	161.123	99.58
102.165	99.4852	161.22	99.581
102.234	99.4849	161.321	99.582
102.297	99.4852	161.41	99.5831
102.352	99.4857	161.511	99.5832
102.408	99.4852	161.614	99.5836
102.474	99.4833	161.716	99.5847
102.541	99.482	161.822	99.5857
102.601	99.4832	161.908	99.5868
102.658	99.4852	162.011	99.5869
102.718	99.4861	162.114	99.5874
102.785	99.4852	162.206	99.5884
102.858	99.4832	162.305	99.5882
102.927	99.482	162.41	99.5882
102.982	99.4833	162.506	99.5883
103.036	99.4852	162.6	99.5882
103.1	99.4857	162.702	99.5883
103.168	99.4852	162.802	99.5882
103.232	99.4851	162.897	99.5872
103.293	99.4852	163.002	99.5868
103.355	99.4853	163.104	99.5871
103.417	99.4852	163.204	99.5868
103.476	99.4852	163.31	99.5857
103.539	99.4852	163.391	99.5858
103.608	99.4852	163.49	99.585
103.676	99.4852	163.595	99.5843
103.734	99.4853	163.691	99.5846
103.792	99.4852	163.792	99.5845
103.858	99.4852	163.893	99.5835
103.925	99.4852	163.99	99.5826
103.985	99.4854	164.087	99.581
104.045	99.4852	164.185	99.5791
104.113	99.4842	164.279	99.5782
104.187	99.482	164.381	99.5773
104.26	99.4786	164.481	99.5754
104.328	99.4754	164.582	99.5738
104.387	99.4735	164.68	99.573
104.446	99.4721	164.771	99.572
104.511	99.4705	164.872	99.5708
104.577	99.4689	164.966	99.5707
104.636	99.4674	165.061	99.5704
104.693	99.4656	165.162	99.5692
104.751	99.4626	165.262	99.5682
104.81	99.459	165.363	99.5672
104.867	99.4557	165.461	99.5661
104.93	99.4525	165.562	99.5657
105.003	99.4492	165.661	99.5655
105.077	99.4459	165.753	99.5645
105.14	99.4427	165.858	99.5644
105.196	99.4393	165.961	99.5646
105.251	99.4358	166.058	99.564
105.307	99.4328	166.153	99.563
105.366	99.4309	166.252	99.5632
105.427	99.4295	166.356	99.5643
105.488	99.4277	166.45	99.5645
105.552	99.4262	166.543	99.5645
105.621	99.4259	166.645	99.5644
105.688	99.4262	166.744	99.5645
105.749	99.4265	166.837	99.5656
105.808	99.4262	166.938	99.5651
105.87	99.4255	167.039	99.5642
105.934	99.4262	167.135	99.5647
105.998	99.4296	167.231	99.5657
106.061	99.4328	167.324	99.5648
106.12	99.4331	167.424	99.5636
106.181	99.4328	167.528	99.5628
106.246	99.4343	167.633	99.5615
106.31	99.4361	167.734	99.5594
106.369	99.4361	167.811	99.5573
106.43	99.4361	167.908	99.5562
106.498	99.4376	168.017	99.5549
106.566	99.4393	168.114	99.5526
106.627	99.4398	168.203	99.5507
106.685	99.4393	168.303	99.5507
106.745	99.4388	168.401	99.5501
106.809	99.4393	168.494	99.5488
106.874	99.4415	168.592	99.5482
106.938	99.4426	168.695	99.5482
106.998	99.4409	168.788	99.5472
107.06	99.4393	168.886	99.5467
107.128	99.4409	168.987	99.5474
107.195	99.4426	169.084	99.5483
107.257	99.4415	169.179	99.5482
107.318	99.4393	169.28	99.547
107.385	99.4387	169.378	99.5477
107.452	99.4393	169.475	99.548
107.512	99.44	169.57	99.5465
107.57	99.4393	169.661	99.5457
107.63	99.4364	169.758	99.5468
107.692	99.4328	169.856	99.5464
107.757	99.4304	169.956	99.545
107.822	99.4295	170.052	99.5443
107.886	99.4295	170.142	99.5444
107.951	99.4295	170.248	99.5445
108.018	99.4285	170.349	99.5437
108.084	99.4262	170.447	99.543
108.144	99.4228	170.541	99.5434
108.199	99.4197	170.63	99.5444
108.252	99.4181	170.733	99.5455
108.312	99.4164	170.828	99.5463
108.383	99.413	170.923	99.5479
108.455	99.4098	171.02	99.5499
108.518	99.4091	171.112	99.5519
108.578	99.4098	171.218	99.5559
108.643	99.4103	171.316	99.56
108.711	99.4098	171.407	99.5639
108.776	99.4082	171.503	99.568
108.837	99.4066	171.602	99.572
108.896	99.4059	171.704	99.574
108.958	99.4066	171.8	99.5759
109.026	99.4084	171.897	99.578
109.093	99.4098	171.988	99.5799
109.151	99.4095	172.072	99.5807
109.206	99.4098	172.186	99.5807
109.267	99.4128	172.287	99.5815
109.332	99.4164	172.374	99.5822
109.396	99.4185	172.466	99.5818
109.459	99.4197	172.566	99.5807
109.521	99.4212	172.662	99.5789
109.582	99.423	172.757	99.5759
109.642	99.4247	172.853	99.5734
109.703	99.4262	172.95	99.5713
109.764	99.4275	173.048	99.5682
109.826	99.4295	173.145	99.5651
109.888	99.4329	173.235	99.5628
109.949	99.4361	173.329	99.5614
110.011	99.4377	173.431	99.5605
110.077	99.4393	173.535	99.5594
110.15	99.4425	173.63	99.5585
110.22	99.4459	173.713	99.5573
110.28	99.4478	173.807	99.5569
110.337	99.4492	173.913	99.5569
110.398	99.451	174.011	99.557
110.46	99.4525	174.106	99.558
110.52	99.4528	174.204	99.5583
110.579	99.4525	174.302	99.5581
110.64	99.4516	174.393	99.5584
110.703	99.4492	174.484	99.5594
110.768	99.4444	174.583	99.5595
110.833	99.4393	174.688	99.5593
110.898	99.4359	174.787	99.56
110.963	99.4328	174.875	99.5608
111.03	99.4284	174.964	99.5607
111.095	99.423	175.064	99.5616
111.156	99.4173	175.159	99.5628
111.213	99.4131	175.254	99.5636
111.271	99.4114	175.354	99.5649
111.333	99.4098	175.448	99.567
111.402	99.4063	175.541	99.568
111.471	99.4033	175.643	99.5688
111.532	99.403	175.74	99.5704
111.591	99.4033	175.829	99.5723
111.657	99.4016	175.918	99.5732
111.724	99.4	176.016	99.5742
111.788	99.401	176.11	99.5754
111.85	99.4033	176.209	99.5758
111.912	99.4051	176.311	99.5758
111.973	99.4066	176.408	99.577
112.033	99.4082	176.501	99.5782
112.093	99.4098	176.588	99.5771
112.155	99.4111	176.69	99.5743
112.221	99.4131	176.796	99.5711
112.29	99.4165	176.882	99.567
112.356	99.4197	176.974	99.561
112.415	99.4214	177.074	99.5555
112.475	99.423	177.172	99.551
112.545	99.4259	177.263	99.5475
112.614	99.4295	177.354	99.5457
112.673	99.4329	177.455	99.5437
112.728	99.4361	177.557	99.5416
112.789	99.4393	177.654	99.54
112.85	99.4426	177.745	99.5394
112.907	99.4459	177.838	99.5394
112.968	99.4492	177.94	99.5384
113.041	99.4525	178.029	99.5381
113.114	99.4557	178.119	99.5382
113.176	99.459	178.218	99.5382
113.231	99.4623	178.313	99.5382
113.288	99.4658	178.413	99.5382
113.349	99.4689	178.511	99.5382
113.413	99.4708	178.606	99.5382
113.479	99.4721	178.701	99.5382
113.548	99.4736	178.801	99.5382
113.613	99.4754	178.907	99.5382
113.672	99.4774	178.995	99.5382
113.729	99.4787	179.083	99.5382
113.791	99.4787	179.183	99.5382
113.856	99.4787	179.277	99.5382
113.918	99.48	179.365	99.5382
113.979	99.482	179.463	99.5381
114.04	99.4838	179.562	99.5383
114.104	99.4852	179.657	99.5379
114.173	99.486	179.754	99.5369
114.24	99.4852	179.852	99.537
114.299	99.4824	179.946	99.5362
114.357	99.4787	180.043	99.5356
114.42	99.4753	180.142	99.5356
114.485	99.4721	180.236	99.5344
114.548	99.4687	180.337	99.5333
114.611	99.4656	180.428	99.5332
114.675	99.4633	180.523	99.5328
114.739	99.4623	180.619	99.5316
114.801	99.4625	180.704	99.5307
114.863	99.4623	180.803	99.5297
114.926	99.4605	180.899	99.5285
114.99	99.459	180.997	99.5281
115.052	99.4599	181.099	99.528
115.114	99.4623	181.191	99.5269
115.176	99.4645	181.283	99.5258
115.235	99.4656	181.39	99.5257
115.289	99.4651	181.486	99.5253
115.35	99.4656	181.575	99.5241
115.424	99.4689	181.687	99.5232
115.495	99.4721	181.787	99.5232
115.548	99.4726	181.865	99.5224
115.6	99.4721	181.953	99.5218
115.671	99.4733	182.056	99.5218
115.744	99.4754	182.153	99.5207
115.804	99.4774	182.252	99.5195
115.86	99.4787	182.345	99.5199
115.925	99.479	182.439	99.5216
115.994	99.4787	182.533	99.5236
116.058	99.4783	182.627	99.5244
116.116	99.4787	182.734	99.5243
116.172	99.4804	182.832	99.5253
116.232	99.482	182.915	99.5255
116.299	99.4823	183.003	99.5262
116.364	99.482	183.105	99.5294
116.421	99.482	183.197	99.5306
116.481	99.482	183.306	99.5312
116.555	99.4816	183.409	99.5329
116.628	99.482	183.492	99.5348
116.683	99.4839	183.579	99.5357
116.736	99.4852	183.684	99.5366
116.802	99.4839	183.775	99.5378
116.873	99.482	183.865	99.5383
[truncated: 11,301 more rows]

## Sheet: Fig. 2b
Time(s)	Temperature (°C)	Temperature (°C)	Temperature (°C)	Time(s)	Temperature (°C)	Temperature (°C)	Temperature (°C)	Time(s)	Temperature (°C)	Temperature (°C)	Temperature (°C)
0	90.11	90.3	89.3	0	90.03	90.43	89.56	0	90.3	89.6	90.02
5	87.32	86.32	88.42	5	85.1	86.4	83.7	5	81.82	79.2	80.39
10	75.44	73.82	76.89	10	70.31	72.22	69.3	10	68.05	65.21	66.78
20	66.77	64.89	68.22	20	60.61	62.69	60.65	20	53.31	49.6	51.33
30	54.8	52.87	55.62	30	49.92	50.9	48.32	30	42.1	38.3	40
40	46.23	43.59	48.06	40	37.2	39.1	34.9	40	32.9	30.2	31
50	34.73	34.49	36.66	50	30.9	32.1	30	50	31.5	29.2	29.9
60	31.16	29.99	32.03	60	30	31.4	28.9	60	30.7	28.5	29.5
70	29.2	29.01	30.35	70	29	29.5	28.84	70	29.2	28.2	28.9
80	28.56	28.4	29.06	80	28.7	28.6	28.1	80	28.7	28.2	28.5

## Sheet: Fig. 2c
Temperature (°C)	Thermal conductivity (W m-1k-1)	Thermal conductivity (W m-1k-1)	Thermal conductivity (W m-1k-1)
25	0.15	0.35	0.51
55	0.12	0.29	0.49
85	0.11	0.26	0.45

## Sheet: Fig. 2h
2 Theta (Degree)	Intensity (a.u.)	2 Theta (Degree)	Intensity (a.u.)	2 Theta (Degree)	Intensity (a.u.)	2 Theta (Degree)	Intensity (a.u.)
10	0.02006	10	0.0142	10	0.05288	10	0.0249
10.02	0.02006	10.02	0.01217	10.02	0.05288	10.02	0.0249
10.04	0.02006	10.04	0.01217	10.04	0.05288	10.04	0.0249
10.06	0.02006	10.06	0.01014	10.06	0.04327	10.06	0.01724
10.08	0.00926	10.08	0.00811	10.08	0.03125	10.08	0.02107
10.1	0.0108	10.1	0.00811	10.1	0.01923	10.1	0.01533
10.12	0.02006	10.12	0.00609	10.12	0.01923	10.12	0.01149
10.14	0.02623	10.14	0.00609	10.14	0.01683	10.14	0.00958
10.16	0.02623	10.16	0.00609	10.16	0.02404	10.16	0.01149
10.18	0.02623	10.18	0.00811	10.18	0.02885	10.18	0.00766
10.2	0.02623	10.2	0.01217	10.2	0.02885	10.2	0.00383
10.22	0.01852	10.22	0.01623	10.22	0.02644	10.22	0
10.24	0.00926	10.24	0.02028	10.24	0.01923	10.24	0
10.26	0.01235	10.26	0.02434	10.26	0.02163	10.26	0
10.28	0.01543	10.28	0.0284	10.28	0.01683	10.28	0.00958
10.3	0.01389	10.3	0.03043	10.3	0.01202	10.3	0.01533
10.32	0.02006	10.32	0.03245	10.32	0.02404	10.32	0.01724
10.34	0.02315	10.34	0.03245	10.34	0.04327	10.34	0.02107
10.36	0.02469	10.36	0.03245	10.36	0.05048	10.36	0.0249
10.38	0.02006	10.38	0.03043	10.38	0.04327	10.38	0.01724
10.4	0.00926	10.4	0.02637	10.4	0.04567	10.4	0.02299
10.42	0.01389	10.42	0.02231	10.42	0.03606	10.42	0.02107
10.44	0.01698	10.44	0.02028	10.44	0.01202	10.44	0.01341
10.46	0.01543	10.46	0.01826	10.46	0	10.46	0.00958
10.48	0.02315	10.48	0.01826	10.48	0.01442	10.48	0.02107
10.5	0.0216	10.5	0.01826	10.5	0.02404	10.5	0.02682
10.52	0.02006	10.52	0.01826	10.52	0.03846	10.52	0.0249
10.54	0.02006	10.54	0.01826	10.54	0.03846	10.54	0.03257
10.56	0.01852	10.56	0.01623	10.56	0.04567	10.56	0.03831
10.58	0.02932	10.58	0.01623	10.58	0.05048	10.58	0.04023
10.6	0.03241	10.6	0.01623	10.6	0.04567	10.6	0.05172
10.62	0.02469	10.62	0.01623	10.62	0.03606	10.62	0.05172
10.64	0.02623	10.64	0.01826	10.64	0.03365	10.64	0.04981
10.66	0.02006	10.66	0.01826	10.66	0.02163	10.66	0.04215
10.68	0.01543	10.68	0.01826	10.68	0.01202	10.68	0.03831
10.7	0.01543	10.7	0.01826	10.7	0.0024	10.7	0.03257
10.72	0.0108	10.72	0.01623	10.72	0.00481	10.72	0.02299
10.74	0.01543	10.74	0.01623	10.74	0.01202	10.74	0.02107
10.76	0.01543	10.76	0.0142	10.76	0.01442	10.76	0.01533
10.78	0.01235	10.78	0.01217	10.78	0.01202	10.78	0.00766
10.8	0.01698	10.8	0.01217	10.8	0.0024	10.8	0.01149
10.82	0.01698	10.82	0.01014	10.82	0.00962	10.82	0.01724
10.84	0.01235	10.84	0.00811	10.84	0.00481	10.84	0.02299
10.86	0.01235	10.86	0.00811	10.86	0.02163	10.86	0.03448
10.88	0.00154	10.88	0.00609	10.88	0.02885	10.88	0.04215
10.9	0.0108	10.9	0.00609	10.9	0.02644	10.9	0.04789
10.92	0.01852	10.92	0.00609	10.92	0.02163	10.92	0.05556
10.94	0.0216	10.94	0.00811	10.94	0.02404	10.94	0.05939
10.96	0.02778	10.96	0.01217	10.96	0.01442	10.96	0.05747
10.98	0.02315	10.98	0.01623	10.98	0.02404	10.98	0.04789
11	0.01389	11	0.02028	11	0.02404	11	0.04215
11.02	0.02006	11.02	0.01826	11.02	0.03125	11.02	0.02874
11.04	0.01698	11.04	0.01826	11.04	0.02644	11.04	0.02682
11.06	0.0216	11.06	0.01826	11.06	0.01683	11.06	0.03257
11.08	0.02469	11.08	0.01623	11.08	0.00481	11.08	0.02874
11.1	0.03086	11.1	0.01623	11.1	0.00962	11.1	0.02107
11.12	0.03241	11.12	0.0142	11.12	0.00721	11.12	0.0249
11.14	0.02778	11.14	0.01217	11.14	0.00481	11.14	0.0364
11.16	0.02006	11.16	0.01217	11.16	0.00721	11.16	0.0364
11.18	0.02006	11.18	0.01014	11.18	0	11.18	0.03831
11.2	0.02006	11.2	0.00811	11.2	0.01202	11.2	0.04215
11.22	0.02006	11.22	0.00811	11.22	0.01442	11.22	0.04789
11.24	0.01543	11.24	0.00609	11.24	0.02404	11.24	0.05556
11.26	0.02469	11.26	0.00609	11.26	0.03365	11.26	0.05556
11.28	0.02623	11.28	0.00609	11.28	0.03606	11.28	0.04981
11.3	0.02932	11.3	0.00811	11.3	0.03125	11.3	0.05172
11.32	0.03086	11.32	0.01217	11.32	0.01683	11.32	0.04981
11.34	0.02778	11.34	0.01623	11.34	0	11.34	0.04598
11.36	0.02469	11.36	0.02028	11.36	0.01442	11.36	0.04406
11.38	0.02469	11.38	0.02028	11.38	0.01442	11.38	0.04981
11.4	0.01235	11.4	0.01826	11.4	0.02404	11.4	0.05364
11.42	0.0216	11.42	0.01826	11.42	0.02404	11.42	0.05364
11.44	0.02623	11.44	0.01623	11.44	0.01683	11.44	0.05364
11.46	0.02623	11.46	0.01623	11.46	0.01442	11.46	0.04981
11.48	0.02932	11.48	0.0142	11.48	0	11.48	0.04598
11.5	0.02469	11.5	0.01217	11.5	0.00962	11.5	0.0364
11.52	0.0108	11.52	0.01217	11.52	0.02644	11.52	0.03257
11.54	0.0108	11.54	0.01014	11.54	0.02404	11.54	0.01724
11.56	0.00463	11.56	0.00811	11.56	0.03606	11.56	0.02107
11.58	0.00926	11.58	0.00811	11.58	0.04327	11.58	0.0249
11.6	0.00926	11.6	0.00609	11.6	0.03606	11.6	0.02107
11.62	0.0108	11.62	0.00609	11.62	0.03365	11.62	0.03257
11.64	0.02315	11.64	0.00609	11.64	0.01683	11.64	0.04598
11.66	0.02623	11.66	0.00811	11.66	0.02644	11.66	0.04406
11.68	0.03086	11.68	0.01217	11.68	0.02644	11.68	0.04023
11.7	0.03549	11.7	0.01623	11.7	0.01683	11.7	0.03448
11.72	0.04012	11.72	0.02028	11.72	0.02404	11.72	0.04406
11.74	0.03704	11.74	0.02434	11.74	0.02404	11.74	0.03831
11.76	0.02932	11.76	0.0284	11.76	0.01442	11.76	0.03257
11.78	0.02932	11.78	0.03245	11.78	0.00721	11.78	0.03257
11.8	0.02623	11.8	0.03448	11.8	0.01683	11.8	0.02874
11.82	0.02623	11.82	0.03651	11.82	0.04087	11.82	0.03831
11.84	0.02469	11.84	0.03854	11.84	0.05529	11.84	0.03831
11.86	0.02469	11.86	0.04057	11.86	0.0625	11.86	0.0364
11.88	0.02469	11.88	0.0426	11.88	0.05288	11.88	0.0364
11.9	0.03086	11.9	0.04665	11.9	0.04327	11.9	0.0364
11.92	0.03395	11.92	0.05071	11.92	0.03365	11.92	0.04215
11.94	0.03704	11.94	0.0568	11.94	0.02644	11.94	0.04215
11.96	0.03549	11.96	0.06491	11.96	0.02885	11.96	0.02682
11.98	0.03858	11.98	0.07302	11.98	0.03846	11.98	0.02107
12	0.02778	12	0.08316	12	0.05769	12	0.03448
12.02	0.02932	12.02	0.09331	12.02	0.0625	12.02	0.04981
12.04	0.02778	12.04	0.10345	12.04	0.05769	12.04	0.04981
12.06	0.02469	12.06	0.11562	12.06	0.0649	12.06	0.06513
12.08	0.03395	12.08	0.12982	12.08	0.08173	12.08	0.06322
12.1	0.03395	12.1	0.14604	12.1	0.07692	12.1	0.06322
12.12	0.03704	12.12	0.16227	12.12	0.05529	12.12	0.06513
12.14	0.0463	12.14	0.1785	12.14	0.0625	12.14	0.06513
12.16	0.05247	12.16	0.19675	12.16	0.07452	12.16	0.05172
12.18	0.0679	12.18	0.21298	12.18	0.05048	12.18	0.05747
12.2	0.08333	12.2	0.23124	12.2	0.0601	12.2	0.08238
12.22	0.08488	12.22	0.24949	12.22	0.08413	12.22	0.08429
12.24	0.09568	12.24	0.26978	12.24	0.08894	12.24	0.08046
12.26	0.08333	12.26	0.29006	12.26	0.09135	12.26	0.09195
12.28	0.07562	12.28	0.31237	12.28	0.10817	12.28	0.08238
12.3	0.08333	12.3	0.33063	12.3	0.125	12.3	0.09195
12.32	0.08179	12.32	0.35091	12.32	0.13702	12.32	0.10728
12.34	0.09414	12.34	0.36917	12.34	0.13942	12.34	0.12644
12.36	0.11265	12.36	0.38742	12.36	0.15865	12.36	0.13218
12.38	0.1358	12.38	0.40974	12.38	0.16827	12.38	0.15326
12.4	0.14352	12.4	0.43813	12.4	0.17548	12.4	0.1705
12.42	0.13272	12.42	0.47059	12.42	0.20192	12.42	0.17816
12.44	0.13426	12.44	0.50913	12.44	0.21154	12.44	0.17433
12.46	0.14969	12.46	0.55375	12.46	0.19231	12.46	0.19157
12.48	0.15123	12.48	0.59838	12.48	0.19952	12.48	0.19923
12.5	0.15895	12.5	0.64503	12.5	0.20673	12.5	0.21264
12.52	0.16821	12.52	0.68966	12.52	0.21875	12.52	0.23563
12.54	0.1821	12.54	0.73428	12.54	0.22596	12.54	0.25287
12.56	0.18519	12.56	0.77485	12.56	0.24038	12.56	0.2682
12.58	0.18981	12.58	0.81542	12.58	0.28125	12.58	0.28161
12.6	0.21759	12.6	0.85598	12.6	0.29567	12.6	0.3046
12.62	0.23611	12.62	0.89452	12.62	0.29327	12.62	0.32184
12.64	0.23611	12.64	0.92901	12.64	0.29087	12.64	0.32567
12.66	0.23611	12.66	0.95943	12.66	0.32212	12.66	0.34291
12.68	0.2392	12.68	0.98174	12.68	0.33654	12.68	0.36782
12.7	0.22531	12.7	0.99594	12.7	0.32452	12.7	0.36398
12.72	0.2284	12.72	1	12.72	0.32692	12.72	0.36398
12.74	0.22685	12.74	0.99391	12.74	0.38221	12.74	0.36782
12.76	0.23611	12.76	0.97972	12.76	0.36538	12.76	0.3659
12.78	0.22068	12.78	0.9574	12.78	0.34375	12.78	0.34291
12.8	0.19753	12.8	0.92698	12.8	0.31731	12.8	0.32375
12.82	0.19444	12.82	0.89047	12.82	0.31731	12.82	0.30843
12.84	0.19136	12.84	0.84584	12.84	0.27885	12.84	0.28736
12.86	0.16358	12.86	0.79716	12.86	0.23558	12.86	0.27969
12.88	0.15123	12.88	0.74442	12.88	0.22837	12.88	0.27395
12.9	0.125	12.9	0.6856	12.9	0.20192	12.9	0.26054
12.92	0.10802	12.92	0.62677	12.92	0.14423	12.92	0.25287
12.94	0.09259	12.94	0.56592	12.94	0.14663	12.94	0.23372
12.96	0.07716	12.96	0.5071	12.96	0.1274	12.96	0.20115
12.98	0.06944	12.98	0.4503	12.98	0.13221	12.98	0.18008
13	0.06327	13	0.39757	13	0.12981	13	0.159
13.02	0.04475	13.02	0.34888	13.02	0.1226	13.02	0.13218
13.04	0.03395	13.04	0.30223	13.04	0.10096	13.04	0.10345
13.06	0.02778	13.06	0.25963	13.06	0.05288	13.06	0.09195
13.08	0.0216	13.08	0.2211	13.08	0.04567	13.08	0.08238
13.1	0.02469	13.1	0.18864	13.1	0.05288	13.1	0.08429
13.12	0.02006	13.12	0.16024	13.12	0.03365	13.12	0.07663
13.14	0.00772	13.14	0.13793	13.14	0.03125	13.14	0.05747
13.16	0.00772	13.16	0.11968	13.16	0.04087	13.16	0.04789
13.18	0.00463	13.18	0.10345	13.18	0.03125	13.18	0.05172
13.2	0.00617	13.2	0.09128	13.2	0.02644	13.2	0.04215
13.22	0.0108	13.22	0.07911	13.22	0.02163	13.22	0.0249
13.24	0.01543	13.24	0.07099	13.24	0.03125	13.24	0.01149
13.26	0.01543	13.26	0.06491	13.26	0.02885	13.26	0.00958
13.28	0.01852	13.28	0.06085	13.28	0.02404	13.28	0.01533
13.3	0.01852	13.3	0.0568	13.3	0.01202	13.3	0.01149
13.32	0.0216	13.32	0.05274	13.32	0.02404	13.32	0.01149
13.34	0.0216	13.34	0.04868	13.34	0.02163	13.34	0.01533
13.36	0.01698	13.36	0.04462	13.36	0.02404	13.36	0.02299
13.38	0.02315	13.38	0.04057	13.38	0.02644	13.38	0.02874
13.4	0.02932	13.4	0.03854	13.4	0.02404	13.4	0.03065
13.42	0.02778	13.42	0.03651	13.42	0.01442	13.42	0.02299
13.44	0.03086	13.44	0.03854	13.44	0.03846	13.44	0.03448
13.46	0.04167	13.46	0.04057	13.46	0.0625	13.46	0.04981
13.48	0.04012	13.48	0.04462	13.48	0.09375	13.48	0.06705
13.5	0.03395	13.5	0.04868	13.5	0.11779	13.5	0.08046
13.52	0.03704	13.52	0.05071	13.52	0.13702	13.52	0.09579
13.54	0.05093	13.54	0.05071	13.54	0.14183	13.54	0.10728
13.56	0.04938	13.56	0.05071	13.56	0.1226	13.56	0.12069
13.58	0.05401	13.58	0.04868	13.58	0.12981	13.58	0.12069
13.6	0.06327	13.6	0.04462	13.6	0.15865	13.6	0.10728
13.62	0.08333	13.62	0.0426	13.62	0.16587	13.62	0.11303
13.64	0.08333	13.64	0.04057	13.64	0.16587	13.64	0.1341
13.66	0.0787	13.66	0.03854	13.66	0.16346	13.66	0.13218
13.68	0.08333	13.68	0.03854	13.68	0.1851	13.68	0.13602
13.7	0.09105	13.7	0.03651	13.7	0.21635	13.7	0.1705
13.72	0.09105	13.72	0.03651	13.72	0.25721	13.72	0.20115
13.74	0.10185	13.74	0.03651	13.74	0.31971	13.74	0.21073
13.76	0.10494	13.76	0.03651	13.76	0.36298	13.76	0.22414
13.78	0.12809	13.78	0.03854	13.78	0.3774	13.78	0.23372
13.8	0.13735	13.8	0.04057	13.8	0.3726	13.8	0.24713
13.82	0.13889	13.82	0.0426	13.82	0.38221	13.82	0.26437
13.84	0.14506	13.84	0.04665	13.84	0.38462	13.84	0.25479
13.86	0.15586	13.86	0.04868	13.86	0.39183	13.86	0.2567
13.88	0.15895	13.88	0.04868	13.88	0.40625	13.88	0.27011
13.9	0.16204	13.9	0.04868	13.9	0.41106	13.9	0.2931
13.92	0.16204	13.92	0.0426	13.92	0.42308	13.92	0.30268
13.94	0.17284	13.94	0.03854	13.94	0.44712	13.94	0.31418
13.96	0.17284	13.96	0.03043	13.96	0.47115	13.96	0.32375
13.98	0.17438	13.98	0.02434	13.98	0.50721	13.98	0.3295
14	0.17747	14	0.01826	14	0.50962	14	0.32184
14.02	0.1713	14.02	0.01014	14.02	0.50481	14.02	0.31992
14.04	0.1713	14.04	0.0142	14.04	0.50721	14.04	0.30843
14.06	0.16667	14.06	0.02028	14.06	0.49519	14.06	0.31226
14.08	0.15895	14.08	0.02434	14.08	0.48798	14.08	0.30268
14.1	0.14352	14.1	0.03043	14.1	0.46875	14.1	0.2931
14.12	0.1358	14.12	0.03448	14.12	0.46875	14.12	0.28161
14.14	0.1358	14.14	0.03651	14.14	0.45913	14.14	0.28352
14.16	0.12809	14.16	0.03651	14.16	0.41827	14.16	0.27778
14.18	0.10802	14.18	0.03651	14.18	0.38702	14.18	0.2567
14.2	0.11265	14.2	0.03651	14.2	0.36779	14.2	0.23372
14.22	0.09722	14.22	0.03651	14.22	0.33894	14.22	0.22222
14.24	0.07407	14.24	0.03448	14.24	0.28606	14.24	0.21073
14.26	0.06019	14.26	0.03245	14.26	0.2476	14.26	0.19157
14.28	0.06019	14.28	0.0284	14.28	0.24279	14.28	0.17241
14.3	0.06019	14.3	0.02434	14.3	0.21635	14.3	0.16667
14.32	0.04784	14.32	0.02231	14.32	0.18029	14.32	0.15134
14.34	0.03086	14.34	0.02028	14.34	0.16106	14.34	0.1341
14.36	0.02623	14.36	0.02028	14.36	0.13702	14.36	0.11877
14.38	0.02006	14.38	0.02028	14.38	0.11298	14.38	0.10153
14.4	0.01543	14.4	0.02028	14.4	0.08413	14.4	0.09004
14.42	0.02469	14.42	0.02028	14.42	0.08654	14.42	0.07663
14.44	0.04167	14.44	0.01826	14.44	0.07452	14.44	0.06897
14.46	0.03858	14.46	0.01623	14.46	0.05048	14.46	0.05939
14.48	0.03395	14.48	0.0142	14.48	0.04808	14.48	0.05364
14.5	0.03241	14.5	0.0142	14.5	0.05288	14.5	0.05747
14.52	0.02469	14.52	0.01623	14.52	0.04327	14.52	0.04789
14.54	0.0216	14.54	0.01826	14.54	0.03606	14.54	0.03448
14.56	0.01698	14.56	0.02231	14.56	0.04567	14.56	0.03065
14.58	0.01543	14.58	0.02637	14.58	0.04808	14.58	0.02874
14.6	0.0108	14.6	0.0284	14.6	0.03365	14.6	0.02682
14.62	0.00926	14.62	0.0284	14.62	0.00962	14.62	0.01533
14.64	0.0108	14.64	0.02637	14.64	0.0024	14.64	0.00766
14.66	0.01698	14.66	0.02434	14.66	0.00481	14.66	0.01916
14.68	0.01698	14.68	0.02028	14.68	0.01923	14.68	0.02299
14.7	0.01235	14.7	0.01826	14.7	0.02404	14.7	0.02107
14.72	0	14.72	0.01623	14.72	0.03606	14.72	0.02107
14.74	0.00463	14.74	0.01623	14.74	0.03846	14.74	0.03065
14.76	0.00926	14.76	0.01826	14.76	0.03125	14.76	0.04023
14.78	0.01698	14.78	0.02231	14.78	0.02163	14.78	0.04406
14.8	0.0216	14.8	0.02637	14.8	0.00721	14.8	0.04023
14.82	0.0216	14.82	0.03245	14.82	0	14.82	0.0364
14.84	0.01698	14.84	0.03651	14.84	0.00721	14.84	0.03448
14.86	0.01852	14.86	0.03854	14.86	0.00481	14.86	0.03065
14.88	0.01389	14.88	0.03854	14.88	0.00721	14.88	0.02299
14.9	0.01543	14.9	0.03651	14.9	0.0024	14.9	0.01149
14.92	0.02006	14.92	0.03245	14.92	0.00481	14.92	0.01149
14.94	0.02006	14.94	0.0284	14.94	0.01202	14.94	0.01341
14.96	0.02315	14.96	0.02637	14.96	0.00721	14.96	0.01724
14.98	0.01852	14.98	0.0284	14.98	0.00962	14.98	0.01916
15	0.0108	15	0.03043	15	0.02644	15	0.01533
15.02	0.01852	15.02	0.03448	15.02	0.03606	15.02	0.01916
15.04	0.01543	15.04	0.04057	15.04	0.03606	15.04	0.0249
15.06	0.0108	15.06	0.04462	15.06	0.02885	15.06	0.02682
15.08	0.00772	15.08	0.04462	15.08	0.04087	15.08	0.02299
15.1	0.01235	15.1	0.04462	15.1	0.04327	15.1	0.02874
15.12	0.01543	15.12	0.0426	15.12	0.03606	15.12	0.04215
15.14	0.0108	15.14	0.04057	15.14	0.03606	15.14	0.04789
15.16	0.00926	15.16	0.03651	15.16	0.04087	15.16	0.04598
15.18	0.01543	15.18	0.03651	15.18	0.02885	15.18	0.04023
15.2	0.01543	15.2	0.04057	15.2	0.00721	15.2	0.03065
15.22	0.01543	15.22	0.04462	15.22	0.00721	15.22	0.03448
15.24	0.0108	15.24	0.04868	15.24	0.01202	15.24	0.03448
15.26	0.01852	15.26	0.05071	15.26	0.02644	15.26	0.0249
15.28	0.0216	15.28	0.05274	15.28	0.03606	15.28	0.01533
15.3	0.01698	15.3	0.04868	15.3	0.04087	15.3	0.0249
15.32	0.01235	15.32	0.04462	15.32	0.03606	15.32	0.03448
15.34	0.01543	15.34	0.03651	15.34	0.02644	15.34	0.03257
15.36	0.01543	15.36	0.03043	15.36	0.01683	15.36	0.02107
15.38	0.01389	15.38	0.02637	15.38	0.01442	15.38	0.02299
15.4	0.00772	15.4	0.02434	15.4	0	15.4	0.02874
15.42	0.01698	15.42	0.02637	15.42	0.00962	15.42	0.0364
15.44	0.01852	15.44	0.03043	15.44	0.01923	15.44	0.04215
15.46	0.01698	15.46	0.03448	15.46	0.03365	15.46	0.03831
15.48	0.00926	15.48	0.03651	15.48	0.03846	15.48	0.04981
15.5	0.01235	15.5	0.03651	15.5	0.04087	15.5	0.05939
15.52	0.01698	15.52	0.03448	15.52	0.02885	15.52	0.05364
15.54	0.02006	15.54	0.03245	15.54	0.03606	15.54	0.04023
15.56	0.01543	15.56	0.03043	15.56	0.02644	15.56	0.03065
15.58	0.01698	15.58	0.0284	15.58	0.03125	15.58	0.03257
15.6	0.00926	15.6	0.0284	15.6	0.04087	15.6	0.02874
15.62	0.00617	15.62	0.03043	15.62	0.05288	15.62	0.02874
15.64	0.00463	15.64	0.03448	15.64	0.05048	15.64	0.02874
15.66	0.0108	15.66	0.03651	15.66	0.03846	15.66	0.02107
15.68	0.01852	15.68	0.04057	15.68	0.02163	15.68	0.02874
15.7	0.01852	15.7	0.04057	15.7	0.01923	15.7	0.03065
15.72	0.01389	15.72	0.04057	15.72	0.00962	15.72	0.0249
15.74	0.01852	15.74	0.03854	15.74	0.0024	15.74	0.01916
15.76	0.01698	15.76	0.03854	15.76	0.00962	15.76	0.02682
15.78	0.01852	15.78	0.03854	15.78	0.00962	15.78	0.03065
15.8	0.02006	15.8	0.03854	15.8	0.01683	15.8	0.03065
15.82	0.01852	15.82	0.0426	15.82	0.02885	15.82	0.03257
15.84	0.01235	15.84	0.04462	15.84	0.05048	15.84	0.03065
15.86	0.00463	15.86	0.04868	15.86	0.05529	15.86	0.02299
15.88	0	15.88	0.05071	15.88	0.05769	15.88	0.01724
15.9	0.00463	15.9	0.05274	15.9	0.04808	15.9	0.01916
15.92	0.00463	15.92	0.05071	15.92	0.03125	15.92	0.01341
15.94	0	15.94	0.04868	15.94	0.01923	15.94	0.00958
15.96	0.00617	15.96	0.04462	15.96	0.01442	15.96	0.01533
15.98	0.0108	15.98	0.03854	15.98	0.01202	15.98	0.01341
16	0.0108	16	0.03448	16	0.02404	16	0.01149
16.02	0.01389	16.02	0.03245	16.02	0.03125	16.02	0.01341
16.04	0.00926	16.04	0.03245	16.04	0.03365	16.04	0.01341
16.06	0.00926	16.06	0.03245	16.06	0.02404	16.06	0.01341
16.08	0.00926	16.08	0.03651	16.08	0.03365	16.08	0.01533
16.1	0.00617	16.1	0.03854	16.1	0.03846	16.1	0.02107
16.12	0.01389	16.12	0.04057	16.12	0.03125	16.12	0.01533
16.14	0.01389	16.14	0.04057	16.14	0.04087	16.14	0.02682
16.16	0.01235	16.16	0.03854	16.16	0.05529	16.16	0.03257
16.18	0.00617	16.18	0.03651	16.18	0.0649	16.18	0.03065
16.2	0	16.2	0.03245	16.2	0.06971	16.2	0.03257
16.22	0.00309	16.22	0.03043	16.22	0.0625	16.22	0.03831
16.24	0.00463	16.24	0.0284	16.24	0.05048	16.24	0.03257
16.26	0.00772	16.26	0.0284	16.26	0.04087	16.26	0.03257
16.28	0.00926	16.28	0.03043	16.28	0.03846	16.28	0.03831
16.3	0.01235	16.3	0.03245	16.3	0.05529	16.3	0.03257
16.32	0.01389	16.32	0.03245	16.32	0.05529	16.32	0.02299
16.34	0.01235	16.34	0.03245	16.34	0.05529	16.34	0.03065
16.36	0.00926	16.36	0.03043	16.36	0.04087	16.36	0.02874
16.38	0.00926	16.38	0.02637	16.38	0.03846	16.38	0.02107
16.4	0.00617	16.4	0.02231	16.4	0.02885	16.4	0.01341
16.42	0.00463	16.42	0.02028	16.42	0.03365	16.42	0.00958
16.44	0.00463	16.44	0.01826	16.44	0.03846	16.44	0.01341
16.46	0.00309	16.46	0.01826	16.46	0.03606	16.46	0.0249
16.48	0.00926	16.48	0.02028	16.48	0.04808	16.48	0.03831
16.5	0.0108	16.5	0.02231	16.5	0.05288	16.5	0.04023
16.52	0.0108	16.52	0.02231	16.52	0.04327	16.52	0.03448
16.54	0.00617	16.54	0.02231	16.54	0.04327	16.54	0.0364
16.56	0.00772	16.56	0.02028	16.56	0.05048	16.56	0.04023
16.58	0.0108	16.58	0.01826	16.58	0.04567	16.58	0.04406
16.6	0.0108	16.6	0.01623	16.6	0.03846	16.6	0.03831
16.62	0.00772	16.62	0.01623	16.62	0.04087	16.62	0.02874
16.64	0.00926	16.64	0.01826	16.64	0.04808	16.64	0.0364
16.66	0.00772	16.66	0.02028	16.66	0.04567	16.66	0.04789
16.68	0.00463	16.68	0.02434	16.68	0.04567	16.68	0.04981
16.7	0.00463	16.7	0.02637	16.7	0.03606	16.7	0.04023
16.72	0.00617	16.72	0.0284	16.72	0.03606	16.72	0.03065
16.74	0.00926	16.74	0.0284	16.74	0.03606	16.74	0.02874
16.76	0.01852	16.76	0.02637	16.76	0.03125	16.76	0.03257
16.78	0.02315	16.78	0.02434	16.78	0.02885	16.78	0.0364
16.8	0.0216	16.8	0.02028	16.8	0.0024	16.8	0.03065
16.82	0.01852	16.82	0.01826	16.82	0.00962	16.82	0.01724
16.84	0.01235	16.84	0.01826	16.84	0.02885	16.84	0.01724
16.86	0.00926	16.86	0.01826	16.86	0.04327	16.86	0.02299
16.88	0	16.88	0.02028	16.88	0.05048	16.88	0.01533
16.9	0	16.9	0.02231	16.9	0.05529	16.9	0.00575
16.92	0.00154	16.92	0.02434	16.92	0.04808	16.92	0.01149
16.94	0.00154	16.94	0.02637	16.94	0.03365	16.94	0.01533
16.96	0.00154	16.96	0.02637	16.96	0.02644	16.96	0.02299
16.98	0.00309	16.98	0.0284	16.98	0.02885	16.98	0.02299
17	0.00154	17	0.0284	17	0.04087	17	0.02107
17.02	0.00154	17.02	0.02637	17.02	0.04808	17.02	0.01916
17.04	0.00309	17.04	0.02434	17.04	0.05048	17.04	0.01533
17.06	0.00463	17.06	0.02028	17.06	0.03365	17.06	0.00766
17.08	0.00772	17.08	0.01826	17.08	0.02163	17.08	0
17.1	0.00772	17.1	0.01623	17.1	0.02163	17.1	0.00192
17.12	0.01235	17.12	0.01623	17.12	0.03846	17.12	0.01341
17.14	0.01852	17.14	0.01826	17.14	0.04087	17.14	0.01341
17.16	0.02006	17.16	0.02028	17.16	0.04327	17.16	0.01724
17.18	0.01698	17.18	0.02231	17.18	0.04327	17.18	0.01341
17.2	0.01698	17.2	0.02434	17.2	0.02644	17.2	0.02107
17.22	0.01235	17.22	0.02434	17.22	0.01923	17.22	0.01916
17.24	0.0108	17.24	0.02434	17.24	0.01202	17.24	0.02107
17.26	0.00154	17.26	0.02637	17.26	0.02163	17.26	0.0249
17.28	0.00463	17.28	0.02637	17.28	0.04087	17.28	0.0364
17.3	0.0108	17.3	0.0284	17.3	0.05048	17.3	0.04406
17.32	0.01235	17.32	0.0284	17.32	0.04808	17.32	0.04215
17.34	0.0108	17.34	0.02637	17.34	0.04087	17.34	0.03257
17.36	0.0108	17.36	0.02434	17.36	0.03846	17.36	0.03257
17.38	0.00772	17.38	0.02028	17.38	0.04567	17.38	0.02682
17.4	0.00309	17.4	0.01623	17.4	0.03125	17.4	0.03065
17.42	0	17.42	0.01217	17.42	0.03846	17.42	0.02299
17.44	0.00309	17.44	0.00811	17.44	0.03606	17.44	0.02107
17.46	0.00617	17.46	0.00609	17.46	0.03365	17.46	0.02299
17.48	0.00617	17.48	0.00609	17.48	0.03125	17.48	0.02682
17.5	0.00617	17.5	0.00811	17.5	0.02885	17.5	0.0249
17.52	0.00617	17.52	0.01217	17.52	0.03365	17.52	0.01149
17.54	0.00309	17.54	0.01623	17.54	0.03846	17.54	0.00958
17.56	0	17.56	0.02028	17.56	0.03365	17.56	0.00766
17.58	0	17.58	0.02231	17.58	0.02404	17.58	0.01533
17.6	0	17.6	0.02434	17.6	0.01202	17.6	0.01916
17.62	0.00154	17.62	0.02434	17.62	0.02163	17.62	0.0249
17.64	0.00154	17.64	0.02434	17.64	0.05288	17.64	0.02107
17.66	0.00154	17.66	0.02231	17.66	0.07212	17.66	0.02874
17.68	0.00154	17.68	0.02028	17.68	0.06971	17.68	0.03257
17.7	0	17.7	0.01826	17.7	0.07212	17.7	0.0249
17.72	0	17.72	0.01623	17.72	0.0649	17.72	0.02107
17.74	0.00154	17.74	0.01623	17.74	0.03365	17.74	0.0249
17.76	0.00154	17.76	0.01623	17.76	0.02163	17.76	0.0249
17.78	0.00309	17.78	0.01826	17.78	0.02404	17.78	0.03257
17.8	0.00463	17.8	0.01826	17.8	0.04327	17.8	0.02874
17.82	0.00463	17.82	0.02028	17.82	0.03606	17.82	0.02682
17.84	0.00463	17.84	0.02028	17.84	0.03606	17.84	0.01533
17.86	0.00309	17.86	0.02028	17.86	0.04567	17.86	0.01533
17.88	0.00309	17.88	0.02028	17.88	0.05048	17.88	0.01533
17.9	0.00463	17.9	0.02028	17.9	0.04087	17.9	0.01341
17.92	0.00772	17.92	0.02231	17.92	0.03365	17.92	0.01916
17.94	0.01235	17.94	0.02434	17.94	0.02404	17.94	0.0249
17.96	0.01543	17.96	0.02637	17.96	0.01442	17.96	0.03257
17.98	0.01543	17.98	0.02637	17.98	0.00481	17.98	0.0249
18	0.01389	18	0.02637	18	0.00481	18	0.03065
18.02	0.01235	18.02	0.02434	18.02	0.01683	18.02	0.03065
18.04	0.01235	18.04	0.02231	18.04	0.01923	18.04	0.01916
18.06	0.01235	18.06	0.01826	18.06	0.02644	18.06	0.01916
18.08	0.01389	18.08	0.0142	18.08	0.02885	18.08	0.02682
18.1	0.01235	18.1	0.01217	18.1	0.03846	18.1	0.03831
18.12	0.0108	18.12	0.01014	18.12	0.04808	18.12	0.04406
18.14	0.00463	18.14	0.01014	18.14	0.05529	18.14	0.04215
18.16	0.00154	18.16	0.01014	18.16	0.05288	18.16	0.04023
18.18	0	18.18	0.01014	18.18	0.05048	18.18	0.04023
18.2	0	18.2	0.01217	18.2	0.02644	18.2	0.05556
18.22	0	18.22	0.0142	18.22	0.03606	18.22	0.05172
18.24	0	18.24	0.01826	18.24	0.03365	18.24	0.03831
18.26	0	18.26	0.02231	18.26	0.03365	18.26	0.03831
18.28	0.00309	18.28	0.02434	18.28	0.03365	18.28	0.03257
18.3	0.00309	18.3	0.02434	18.3	0.02644	18.3	0.0364
18.32	0.00772	18.32	0.02231	18.32	0.02404	18.32	0.03065
18.34	0.00926	18.34	0.01826	18.34	0.00721	18.34	0.02299
18.36	0.00926	18.36	0.01623	18.36	0.0024	18.36	0.0249
18.38	0.00617	18.38	0.0142	18.38	0.01923	18.38	0.03065
18.4	0.00154	18.4	0.01217	18.4	0.01923	18.4	0.03065
18.42	0.00309	18.42	0.01217	18.42	0.02644	18.42	0.0249
18.44	0.00309	18.44	0.0142	18.44	0.03125	18.44	0.02682
18.46	0.00154	18.46	0.0142	18.46	0.03365	18.46	0.02682
18.48	0.00926	18.48	0.0142	18.48	0.03125	18.48	0.02107
18.5	0.01389	18.5	0.0142	18.5	0.01683	18.5	0.02682
18.52	0.01543	18.52	0.01217	18.52	0.01923	18.52	0.02874
18.54	0.01389	18.54	0.01217	18.54	0.01442	18.54	0.03257
18.56	0.00926	18.56	0.01217	18.56	0.0024	18.56	0.02682
18.58	0.00772	18.58	0.0142	18.58	0.00962	18.58	0.03448
18.6	0.00154	18.6	0.01826	18.6	0.01923	18.6	0.04023
18.62	0.00309	18.62	0.02231	18.62	0.01923	18.62	0.04789
18.64	0.00926	18.64	0.02637	18.64	0.01442	18.64	0.05172
18.66	0.0108	18.66	0.0284	18.66	0.01202	18.66	0.04789
18.68	0.00926	18.68	0.0284	18.68	0.00721	18.68	0.04406
18.7	0.00617	18.7	0.0284	18.7	0.00962	18.7	0.04406
18.72	0.00463	18.72	0.02637	18.72	0.01202	18.72	0.0364
18.74	0.00309	18.74	0.02231	18.74	0.02404	18.74	0.02874
18.76	0.00463	18.76	0.01826	18.76	0.02404	18.76	0.02107
18.78	0.00617	18.78	0.01623	18.78	0.02644	18.78	0.03065
18.8	0.01235	18.8	0.0142	18.8	0.02404	18.8	0.04215
18.82	0.01389	18.82	0.0142	18.82	0.01923	18.82	0.05172
18.84	0.01389	18.84	0.0142	18.84	0.0024	18.84	0.05364
18.86	0.0108	18.86	0.01623	18.86	0.00721	18.86	0.04981
18.88	0.00772	18.88	0.01623	18.88	0.01442	18.88	0.05364
18.9	0.00617	18.9	0.01826	18.9	0.01202	18.9	0.05364
18.92	0.00772	18.92	0.01826	18.92	0.02163	18.92	0.04215
18.94	0.00617	18.94	0.01826	18.94	0.03365	18.94	0.0364
18.96	0.01235	18.96	0.01826	18.96	0.02885	18.96	0.02682
18.98	0.01235	18.98	0.02028	18.98	0.03125	18.98	0.01341
19	0.0108	19	0.02231	19	0.02644	19	0.01341
19.02	0.00309	19.02	0.02434	19.02	0.02163	19.02	0.01149
19.04	0.00154	19.04	0.02637	19.04	0.02163	19.04	0.01149
19.06	0.00772	19.06	0.0284	19.06	0.01923	19.06	0.00766
19.08	0.01698	19.08	0.0284	19.08	0.02644	19.08	0.00575
19.1	0.0216	19.1	0.02637	19.1	0.02163	19.1	0.02107
19.12	0.02315	19.12	0.02434	19.12	0.01202	19.12	0.02874
19.14	0.01852	19.14	0.02028	19.14	0.01683	19.14	0.03257
19.16	0.0108	19.16	0.01826	19.16	0.00962	19.16	0.02874
19.18	0.00154	19.18	0.0142	19.18	0	19.18	0.03065
19.2	0.00309	19.2	0.01217	19.2	0.00721	19.2	0.0364
19.22	0.01389	19.22	0.01014	19.22	0.02404	19.22	0.0364
19.24	0.01543	19.24	0.00811	19.24	0.03846	19.24	0.04023
19.26	0.01543	19.26	0.01014	19.26	0.04567	19.26	0.02874
19.28	0.01235	19.28	0.01217	19.28	0.04567	19.28	0.03448
19.3	0.01389	19.3	0.01623	19.3	0.04087	19.3	0.05364
19.32	0.01389	19.32	0.02231	19.32	0.03846	19.32	0.05747
19.34	0.01543	19.34	0.02434	19.34	0.02163	19.34	0.05556
19.36	0.02315	19.36	0.0284	19.36	0.03125	19.36	0.05172
19.38	0.03086	19.38	0.0284	19.38	0.02644	19.38	0.04789
19.4	0.03549	19.4	0.0284	19.4	0.02644	19.4	0.05172
19.42	0.03395	19.42	0.0284	19.42	0.02644	19.42	0.05939
19.44	0.03241	19.44	0.02637	19.44	0.04087	19.44	0.06322
19.46	0.04012	19.46	0.02637	19.46	0.0649	19.46	0.05747
19.48	0.05401	19.48	0.0284	19.48	0.07212	19.48	0.06513
19.5	0.0679	19.5	0.03245	19.5	0.07212	19.5	0.06705
19.52	0.07407	19.52	0.03651	19.52	0.07692	19.52	0.08812
19.54	0.07253	19.54	0.0426	19.54	0.07212	19.54	0.0977
19.56	0.0787	19.56	0.04665	19.56	0.08654	19.56	0.09579
19.58	0.08488	19.58	0.05274	19.58	0.10337	19.58	0.09579
19.6	0.08796	19.6	0.0568	19.6	0.11779	19.6	0.10153
19.62	0.1034	19.62	0.06085	19.62	0.11779	19.62	0.12069
19.64	0.12037	19.64	0.06491	19.64	0.12019	19.64	0.13602
19.66	0.14198	19.66	0.06897	19.66	0.11538	19.66	0.14943
19.68	0.14815	19.68	0.07302	19.68	0.1274	19.68	0.15134
19.7	0.15278	19.7	0.07708	19.7	0.13462	19.7	0.15134
19.72	0.17284	19.72	0.08316	19.72	0.16346	19.72	0.17241
19.74	0.17901	19.74	0.09128	19.74	0.1851	19.74	0.18008
19.76	0.18981	19.76	0.10142	19.76	0.18269	19.76	0.19923
19.78	0.20062	19.78	0.11156	19.78	0.18029	19.78	0.20115
19.8	0.19599	19.8	0.12373	19.8	0.19471	19.8	0.19923
19.82	0.19444	19.82	0.13387	19.82	0.20192	19.82	0.21648
19.84	0.18827	19.84	0.14402	19.84	0.20433	19.84	0.22989
19.86	0.1929	19.86	0.15213	19.86	0.21875	19.86	0.25096
19.88	0.20062	19.88	0.15822	19.88	0.25721	19.88	0.24521
19.9	0.19599	19.9	0.1643	19.9	0.28125	19.9	0.24521
19.92	0.19444	19.92	0.17241	19.92	0.29087	19.92	0.23563
19.94	0.18981	19.94	0.18053	19.94	0.28606	19.94	0.23946
19.96	0.17747	19.96	0.18864	19.96	0.27163	19.96	0.26437
19.98	0.16049	19.98	0.19878	19.98	0.24038	19.98	0.2433
20	0.14969	20	0.20892	20	0.21394	20	0.22989
20.02	0.14815	20.02	0.21501	20.02	0.22356	20.02	0.22222
20.04	0.14506	20.04	0.2211	20.04	0.24519	20.04	0.21648
20.06	0.13735	20.06	0.22312	20.06	0.25721	20.06	0.22414
20.08	0.12346	20.08	0.2211	20.08	0.24038	20.08	0.20498
20.1	0.10802	20.1	0.21704	20.1	0.22356	20.1	0.18966
20.12	0.08642	20.12	0.21095	20.12	0.19712	20.12	0.16284
20.14	0.06636	20.14	0.20284	20.14	0.16106	20.14	0.16475
20.16	0.05864	20.16	0.1927	20.16	0.14904	20.16	0.17433
20.18	0.04938	20.18	0.18053	20.18	0.13702	20.18	0.15134
20.2	0.04784	20.2	0.16633	20.2	0.125	20.2	0.13027
20.22	0.05401	20.22	0.1501	20.22	0.11779	20.22	0.11303
20.24	0.05247	20.24	0.13387	20.24	0.08654	20.24	0.0977
20.26	0.04784	20.26	0.11765	20.26	0.09135	20.26	0.0977
20.28	0.04475	20.28	0.10142	20.28	0.08173	20.28	0.08621
20.3	0.03858	20.3	0.08722	20.3	0.06971	20.3	0.07471
20.32	0.03241	20.32	0.07302	20.32	0.05288	20.32	0.06322
20.34	0.01698	20.34	0.06085	20.34	0.04567	20.34	0.06705
20.36	0.00926	20.36	0.04868	20.36	0.04567	20.36	0.07663
20.38	0.01235	20.38	0.04057	20.38	0.05048	20.38	0.06705
20.4	0.00926	20.4	0.03448	20.4	0.05529	20.4	0.05556
20.42	0.01389	20.42	0.03043	20.42	0.05769	20.42	0.04789
20.44	0.02006	20.44	0.0284	20.44	0.04567	20.44	0.04598
20.46	0.02623	20.46	0.0284	20.46	0.03606	20.46	0.04598
20.48	0.02469	20.48	0.02637	20.48	0.02644	20.48	0.04598
20.5	0.02315	20.5	0.02637	20.5	0.01923	20.5	0.03448
20.52	0.01543	20.52	0.02434	20.52	0.02644	20.52	0.03257
20.54	0.02315	20.54	0.02231	20.54	0.03606	20.54	0.03257
20.56	0.03086	20.56	0.02231	20.56	0.03606	20.56	0.03831
20.58	0.04167	20.58	0.02028	20.58	0.02644	20.58	0.0364
20.6	0.04784	20.6	0.02028	20.6	0.02404	20.6	0.02682
20.62	0.04784	20.62	0.01826	20.62	0.01202	20.62	0.01916
20.64	0.03549	20.64	0.01623	20.64	0.02885	20.64	0.02299
20.66	0.02778	20.66	0.0142	20.66	0.02885	20.66	0.01533
20.68	0.01235	20.68	0.01014	20.68	0.03606	20.68	0.02107
20.7	0.01698	20.7	0.00811	20.7	0.04567	20.7	0.01916
20.72	0.02006	20.72	0.00609	20.72	0.04327	20.72	0.02299
20.74	0.02006	20.74	0.00406	20.74	0.03365	20.74	0.02682
20.76	0.0216	20.76	0.00203	20.76	0.02404	20.76	0.02682
20.78	0.02315	20.78	0.00203	20.78	0.00481	20.78	0.02682
20.8	0.02006	20.8	0.00406	20.8	0.00721	20.8	0.02107
20.82	0.02006	20.82	0.00609	20.82	0.00962	20.82	0.01533
20.84	0.02315	20.84	0.00811	20.84	0.01683	20.84	0.01724
20.86	0.02469	20.86	0.01217	20.86	0.02163	20.86	0.01149
20.88	0.02315	20.88	0.0142	20.88	0.02163	20.88	0.01916
20.9	0.01698	20.9	0.01623	20.9	0.00721	20.9	0.01916
20.92	0.01389	20.92	0.01623	20.92	0.01923	20.92	0.01341
20.94	0.0108	20.94	0.01623	20.94	0.03125	20.94	0.02299
20.96	0.00772	20.96	0.0142	20.96	0.03846	20.96	0.01724
20.98	0.00772	20.98	0.01217	20.98	0.05529	20.98	0.03257
21	0.0108	21	0.01014	21	0.05529	21	0.03257
21.02	0.02006	21.02	0.01014	21.02	0.03846	21.02	0.03831
21.04	0.02778	21.04	0.01014	21.04	0.02404	21.04	0.03065
21.06	0.02623	21.06	0.01217	21.06	0.01923	21.06	0.03065
21.08	0.02469	21.08	0.0142	21.08	0.03846	21.08	0.0364
21.1	0.02778	21.1	0.01826	21.1	0.04808	21.1	0.03448
21.12	0.03241	21.12	0.02231	21.12	0.04808	21.12	0.02682
21.14	0.03395	21.14	0.02637	21.14	0.04567	21.14	0.02299
21.16	0.03549	21.16	0.0284	21.16	0.03606	21.16	0.01533
21.18	0.03549	21.18	0.03043	21.18	0.01442	21.18	0.02299
21.2	0.03086	21.2	0.03043	21.2	0.01202	21.2	0.01916
21.22	0.01852	21.22	0.0284	21.22	0.01923	21.22	0.01724
21.24	0.01543	21.24	0.02434	21.24	0.01683	21.24	0.01341
21.26	0.02623	21.26	0.02231	21.26	0.02885	21.26	0.01533
21.28	0.02778	21.28	0.01826	21.28	0.03365	21.28	0.01533
21.3	0.02778	21.3	0.01826	21.3	0.04087	21.3	0.01341
21.32	0.02778	21.32	0.01826	21.32	0.03846	21.32	0.01533
21.34	0.01852	21.34	0.02028	21.34	0.03365	21.34	0.01341
21.36	0.0108	21.36	0.02231	21.36	0.02885	21.36	0.01916
21.38	0.00463	21.38	0.02231	21.38	0.00962	21.38	0.0249
21.4	0.0108	21.4	0.02434	21.4	0.0024	21.4	0.0249
21.42	0.01543	21.42	0.02434	21.42	0.02644	21.42	0.02107
21.44	0.01852	21.44	0.02434	21.44	0.03846	21.44	0.01916
21.46	0.0216	21.46	0.02637	21.46	0.04087	21.46	0.01916
21.48	0.02778	21.48	0.03043	21.48	0.03365	21.48	0.01341
21.5	0.02932	21.5	0.03448	21.5	0.03606	21.5	0.00766
21.52	0.02778	21.52	0.04057	21.52	0.03125	21.52	0.00575
21.54	0.03086	21.54	0.04462	21.54	0.03606	21.54	0
21.56	0.03395	21.56	0.04665	21.56	0.03846	21.56	0.00958
21.58	0.02469	21.58	0.04665	21.58	0.05048	21.58	0.01149
21.6	0.0216	21.6	0.0426	21.6	0.04808	21.6	0.01533
21.62	0.0216	21.62	0.03854	21.62	0.03365	21.62	0.01149
21.64	0.02469	21.64	0.03245	21.64	0.01202	21.64	0.00766
21.66	0.02623	21.66	0.02637	21.66	0.00721	21.66	0.02107
21.68	0.02932	21.68	0.02231	21.68	0.00481	21.68	0.02682
21.7	0.03549	21.7	0.01826	21.7	0.00962	21.7	0.02874
21.72	0.03241	21.72	0.01826	21.72	0.01202	21.72	0.02299
21.74	0.01698	21.74	0.02028	21.74	0.00962	21.74	0.02107
21.76	0.01543	21.76	0.02434	21.76	0.01683	21.76	0.01916
21.78	0.02315	21.78	0.03043	21.78	0.02163	21.78	0.02107
21.8	0.02932	21.8	0.03448	21.8	0.03125	21.8	0.01916
21.82	0.03241	21.82	0.03854	21.82	0.04808	21.82	0.01341
21.84	0.03704	21.84	0.03854	21.84	0.05288	21.84	0.00958
21.86	0.03549	21.86	0.03854	21.86	0.04808	21.86	0.01724
21.88	0.03704	21.88	0.03448	21.88	0.05048	21.88	0.01724
21.9	0.03086	21.9	0.0284	21.9	0.03606	21.9	0.01341
21.92	0.03086	21.92	0.02434	21.92	0.02885	21.92	0.00383
21.94	0.03858	21.94	0.02231	21.94	0.01683	21.94	0
21.96	0.04167	21.96	0.02434	21.96	0.01442	21.96	0
21.98	0.03704	21.98	0.0284	21.98	0.0024	21.98	0.01149
22	0.03241	22	0.03448	22	0	22	0.01916
22.02	0.03241	22.02	0.0426	22.02	0.00721	22.02	0.01724
22.04	0.03704	22.04	0.04868	22.04	0.03125	22.04	0.02299
22.06	0.04321	22.06	0.05071	22.06	0.05048	22.06	0.0249
22.08	0.03395	22.08	0.05274	22.08	0.0601	22.08	0.0249
22.1	0.03704	22.1	0.05071	22.1	0.05769	22.1	0.01724
22.12	0.03086	22.12	0.04665	22.12	0.03606	22.12	0.01149
22.14	0.03086	22.14	0.0426	22.14	0.01923	22.14	0.00766
22.16	0.02778	22.16	0.03854	22.16	0.02163	22.16	0.01341
22.18	0.03086	22.18	0.03651	22.18	0.03125	22.18	0.00958
22.2	0.03086	22.2	0.03448	22.2	0.04087	22.2	0.01149
22.22	0.03241	22.22	0.03448	22.22	0.04087	22.22	0.01149
22.24	0.02778	22.24	0.03651	22.24	0.04808	22.24	0.01916
22.26	0.03704	22.26	0.04057	22.26	0.04087	22.26	0.02107
22.28	0.03704	22.28	0.0426	22.28	0.02163	22.28	0.02107
22.3	0.03704	22.3	0.0426	22.3	0.01683	22.3	0.01149
22.32	0.03395	22.32	0.0426	22.32	0.01683	22.32	0.01149
22.34	0.02778	22.34	0.04057	22.34	0.00962	22.34	0.01533
22.36	0.02932	22.36	0.03854	22.36	0.00721	22.36	0.01916
22.38	0.02469	22.38	0.03448	22.38	0.0024	22.38	0.01724
22.4	0.02469	22.4	0.03245	22.4	0.00962	22.4	0.02107
22.42	0.02623	22.42	0.03245	22.42	0.01683	22.42	0.02107
22.44	0.02623	22.44	0.03448	22.44	0.02644	22.44	0.01916
22.46	0.02315	22.46	0.03651	22.46	0.04087	22.46	0.01724
22.48	0.02623	22.48	0.0426	22.48	0.05288	22.48	0.00958
22.5	0.02315	22.5	0.04665	22.5	0.05529	22.5	0
22.52	0.02469	22.52	0.05071	22.52	0.05288	22.52	0.00192
22.54	0.02932	22.54	0.05274	22.54	0.04327	22.54	0.00766
22.56	0.03395	22.56	0.05274	22.56	0.02644	22.56	0.00958
22.58	0.03241	22.58	0.05071	22.58	0.00721	22.58	0.00958
22.6	0.02778	22.6	0.04665	22.6	0.01442	22.6	0.00766
22.62	0.02623	22.62	0.0426	22.62	0.02163	22.62	0.00383
22.64	0.02469	22.64	0.04057	22.64	0.03365	22.64	0.00575
22.66	0.02006	22.66	0.04057	22.66	0.04087	22.66	0.00383
22.68	0.02006	22.68	0.0426	22.68	0.04087	22.68	0.00192
22.7	0.02778	22.7	0.04462	22.7	0.04087	22.7	0.00575
22.72	0.03241	22.72	0.04868	22.72	0.04087	22.72	0.00958
22.74	0.02932	22.74	0.04868	22.74	0.03125	22.74	0.01149
22.76	0.03241	22.76	0.04868	22.76	0.04808	22.76	0.01149
22.78	0.02778	22.78	0.04665	22.78	0.05529	22.78	0.00958
22.8	0.02932	22.8	0.0426	22.8	0.05769	22.8	0.01149
22.82	0.02469	22.82	0.03651	22.82	0.04808	22.82	0.00958
22.84	0.03241	22.84	0.03245	22.84	0.03846	22.84	0.01149
22.86	0.03241	22.86	0.0284	22.86	0.02644	22.86	0.00958
22.88	0.03395	22.88	0.02637	22.88	0.01923	22.88	0.00766
22.9	0.03086	22.9	0.02637	22.9	0.0024	22.9	0.00383
22.92	0.02932	22.92	0.02434	22.92	0.01683	22.92	0.00575
22.94	0.02315	22.94	0.02434	22.94	0.03365	22.94	0.00383
22.96	0.0216	22.96	0.02231	22.96	0.03606	22.96	0.00766
22.98	0.01852	22.98	0.02231	22.98	0.03125	22.98	0.00766
23	0.01852	23	0.02434	23	0.02885	23	0.01149
23.02	0.01852	23.02	0.02637	23.02	0.02644	23.02	0.01149
23.04	0.0216	23.04	0.03043	23.04	0.02885	23.04	0.01149
23.06	0.01698	23.06	0.03245	23.06	0.02163	23.06	0.00766
23.08	0.01543	23.08	0.03448	23.08	0.03125	23.08	0
23.1	0.02006	23.1	0.03448	23.1	0.01683	23.1	0
23.12	0.02315	23.12	0.03448	23.12	0.02163	23.12	0.00575
23.14	0.02469	23.14	0.03651	23.14	0.02644	23.14	0.00958
23.16	0.03086	23.16	0.03854	23.16	0.03365	23.16	0.01341
23.18	0.03241	23.18	0.0426	23.18	0.04567	23.18	0.01533
23.2	0.02778	23.2	0.04462	23.2	0.05048	23.2	0.01916
23.22	0.02315	23.22	0.04665	23.22	0.03365	23.22	0.02107
23.24	0.02623	23.24	0.04868	23.24	0.02644	23.24	0.01724
23.26	0.02006	23.26	0.04665	23.26	0.02644	23.26	0.01149
23.28	0.01698	23.28	0.04462	23.28	0.04087	23.28	0.00192
23.3	0.0108	23.3	0.03854	23.3	0.04087	23.3	0
23.32	0.02006	23.32	0.03448	23.32	0.04808	23.32	0.00958
23.34	0.02315	23.34	0.03043	23.34	0.04567	23.34	0.01341
23.36	0.02932	23.36	0.0284	23.36	0.03125	23.36	0.01533
23.38	0.03086	23.38	0.02637	23.38	0.00721	23.38	0.01724
23.4	0.03395	23.4	0.0284	23.4	0.00721	23.4	0.01724
23.42	0.02469	23.42	0.03043	23.42	0.00481	23.42	0.01724
23.44	0.0216	23.44	0.03245	23.44	0	23.44	0.01341
23.46	0.01543	23.46	0.03448	23.46	0.00962	23.46	0.00958
23.48	0.02315	23.48	0.03448	23.48	0.03846	23.48	0.00383
23.5	0.02778	23.5	0.03651	23.5	0.05288	23.5	0.00192
23.52	0.02932	23.52	0.03651	23.52	0.05769	23.52	0.00575
23.54	0.02469	23.54	0.03651	23.54	0.04808	23.54	0.00575
23.56	0.02315	23.56	0.03448	23.56	0.04087	23.56	0.00575
23.58	0.0108	23.58	0.03245	23.58	0.01923	23.58	0.00383
23.6	0.0108	23.6	0.0284	23.6	0.00481	23.6	0
23.62	0.0108	23.62	0.02637	23.62	0.00481	23.62	0
23.64	0.0108	23.64	0.02637	23.64	0.01683	23.64	0
23.66	0.01235	23.66	0.02637	23.66	0.01683	23.66	0
23.68	0.01235	23.68	0.03043	23.68	0.01442	23.68	0
23.7	0.01543	23.7	0.03448	23.7	0.01202	23.7	0
23.72	0.02623	23.72	0.03854	23.72	0.00721	23.72	0
23.74	0.02469	23.74	0.04057	23.74	0.01683	23.74	0
23.76	0.03395	23.76	0.0426	23.76	0.01923	23.76	0.00575
23.78	0.03858	23.78	0.04057	23.78	0.02404	23.78	0.00766
23.8	0.03704	23.8	0.03854	23.8	0.02885	23.8	0.00766
23.82	0.03241	23.82	0.03245	23.82	0.02404	23.82	0.00575
23.84	0.02623	23.84	0.0284	23.84	0.01683	23.84	0.01341
23.86	0.02315	23.86	0.02637	23.86	0.01923	23.86	0.01149
23.88	0.02623	23.88	0.02434	23.88	0.00962	23.88	0.01724
23.9	0.02623	23.9	0.02637	23.9	0.01923	23.9	0.02107
23.92	0.02932	23.92	0.0284	23.92	0.01923	23.92	0.01533
23.94	0.03086	23.94	0.03043	23.94	0.02404	23.94	0.01916
23.96	0.03086	23.96	0.03448	23.96	0.03846	23.96	0.02874
23.98	0.02778	23.98	0.03651	23.98	0.03606	23.98	0.03448
24	0.03549	24	0.03854	24	0.04327	24	0.0364
24.02	0.03704	24.02	0.04057	24.02	0.04808	24.02	0.03257
24.04	0.05247	24.04	0.04057	24.04	0.0625	24.04	0.03065
24.06	0.05401	24.06	0.0426	24.06	0.07212	24.06	0.02682
24.08	0.05093	24.08	0.0426	24.08	0.08173	24.08	0.04789
24.1	0.03704	24.1	0.0426	24.1	0.09615	24.1	0.05172
24.12	0.03395	24.12	0.04057	24.12	0.11779	24.12	0.05364
24.14	0.03086	24.14	0.03854	24.14	0.13462	24.14	0.06322
24.16	0.04475	24.16	0.03448	24.16	0.13462	24.16	0.05939
24.18	0.05556	24.18	0.0284	24.18	0.11058	24.18	0.05556
24.2	0.07099	24.2	0.02434	24.2	0.11538	24.2	0.06705
24.22	0.0787	24.22	0.02231	24.22	0.10337	24.22	0.0728
24.24	0.09877	24.24	0.02231	24.24	0.13462	24.24	0.08238
24.26	0.09722	24.26	0.02231	24.26	0.15865	24.26	0.10728
24.28	0.10031	24.28	0.02434	24.28	0.17308	24.28	0.13602
24.3	0.08025	24.3	0.02637	24.3	0.1851	24.3	0.13602
24.32	0.07562	24.32	0.0284	24.32	0.20913	24.32	0.14368
24.34	0.07562	24.34	0.0284	24.34	0.21394	24.34	0.15326
24.36	0.07253	24.36	0.0284	24.36	0.23798	24.36	0.15517
24.38	0.07099	24.38	0.02434	24.38	0.24038	24.38	0.17433
24.4	0.08488	24.4	0.02231	24.4	0.27644	24.4	0.18199
24.42	0.09414	24.42	0.02028	24.42	0.28606	24.42	0.1954
24.44	0.09877	24.44	0.02028	24.44	0.29808	24.44	0.2069
24.46	0.09414	24.46	0.02231	24.46	0.27644	24.46	0.22605
24.48	0.09259	24.48	0.02434	24.48	0.29808	24.48	0.23372
24.5	0.08333	24.5	0.02434	24.5	0.28846	24.5	0.22414
24.52	0.06944	24.52	0.02434	24.52	0.29808	24.52	0.21839
24.54	0.05093	24.54	0.02231	24.54	0.29567	24.54	0.21839
24.56	0.04012	24.56	0.02028	24.56	0.29327	24.56	0.21073
24.58	0.0463	24.58	0.01826	24.58	0.28606	24.58	0.18774
24.6	0.0463	24.6	0.01826	24.6	0.29567	24.6	0.16667
24.62	0.04784	24.62	0.01826	24.62	0.26683	24.62	0.16284
24.64	0.04167	24.64	0.02028	24.64	0.27163	24.64	0.16092
24.66	0.03241	24.66	0.02231	24.66	0.26683	24.66	0.16092
24.68	0.0216	24.68	0.02434	24.68	0.25481	24.68	0.14751
24.7	0.01852	24.7	0.02434	24.7	0.21635	24.7	0.12835
24.72	0.01543	24.72	0.02231	24.72	0.17548	24.72	0.11686
24.74	0.01852	24.74	0.01826	24.74	0.15385	24.74	0.10345
24.76	0.02006	24.76	0.0142	24.76	0.13702	24.76	0.08621
24.78	0.02315	24.78	0.00811	24.78	0.11538	24.78	0.07088
24.8	0.02469	24.8	0.00406	24.8	0.1226	24.8	0.07663
24.82	0.02623	24.82	0.00203	24.82	0.11298	24.82	0.0728
24.84	0.0216	24.84	0	24.84	0.08894	24.84	0.07663
24.86	0.02469	24.86	0.00203	24.86	0.0601	24.86	0.06513
24.88	0.02623	24.88	0.00203	24.88	0.05288	24.88	0.04789
24.9	0.02006	24.9	0.00406	24.9	0.0649	24.9	0.03448
24.92	0.01698	24.92	0.00609	24.92	0.0625	24.92	0.03065
24.94	0.01389	24.94	0.00811	24.94	0.05529	24.94	0.02107
24.96	0.00926	24.96	0.01014	24.96	0.04327	24.96	0.01533
24.98	0.01543	24.98	0.0142	24.98	0.03125	24.98	0.01149
25	0.01389	25	0.01623	25	0.03365	25	0.00766
25.02	0.01543	25.02	0.02028	25.02	0.03606	25.02	0.00192
25.04	0.01852	25.04	0.02231	25.04	0.03606	25.04	0.01533
25.06	0.01389	25.06	0.02231	25.06	0.03365	25.06	0.02107
25.08	0.00617	25.08	0.02028	25.08	0.02404	25.08	0.02107
25.1	0.00926	25.1	0.01623	25.1	0.01202	25.1	0.0249
25.12	0.01389	25.12	0.01217	25.12	0	25.12	0.02874
25.14	0.01852	25.14	0.00811	25.14	0	25.14	0.02874
25.16	0.01698	25.16	0.00609	25.16	0.0024	25.16	0.01916
25.18	0.01852	25.18	0.00609	25.18	0.0024	25.18	0.01533
25.2	0.01543	25.2	0.00609	25.2	0.01202	25.2	0.01341
25.22	0.01389	25.22	0.00811	25.22	0.01683	25.22	0.01341
25.24	0.01235	25.24	0.01014	25.24	0.02404	25.24	0.02107
25.26	0.01698	25.26	0.0142	25.26	0.02163	25.26	0.01724
25.28	0.01235	25.28	0.01826	25.28	0.02644	25.28	0.00766
25.3	0.00926	25.3	0.01826	25.3	0.02644	25.3	0.01341
25.32	0.00463	25.32	0.02028	25.32	0.02644	25.32	0.01533
25.34	0.00926	25.34	0.01826	25.34	0.01923	25.34	0.01724
25.36	0.00617	25.36	0.01623	25.36	0.02885	25.36	0.01341
25.38	0.01389	25.38	0.0142	25.38	0.02644	25.38	0.01916
25.4	0.01543	25.4	0.01217	25.4	0.02644	25.4	0.0249
25.42	0.01389	25.42	0.0142	25.42	0.01202	25.42	0.02874
25.44	0.01543	25.44	0.0142	25.44	0.01202	25.44	0.02874
25.46	0.02006	25.46	0.01623	25.46	0.01202	25.46	0.02107
25.48	0.01852	25.48	0.02028	25.48	0.02163	25.48	0.01341
25.5	0.02469	25.5	0.02028	25.5	0.03846	25.5	0.01533
25.52	0.0216	25.52	0.02028	25.52	0.05769	25.52	0.01341
25.54	0.02006	25.54	0.01826	25.54	0.0625	25.54	0.01724
25.56	0.01543	25.56	0.0142	25.56	0.05048	25.56	0.01533
25.58	0.00926	25.58	0.01217	25.58	0.03365	25.58	0.02682
25.6	0.00772	25.6	0.01014	25.6	0.02885	25.6	0.03257
25.62	0.00463	25.62	0.01014	25.62	0.01923	25.62	0.0364
25.64	0.00463	25.64	0.01217	25.64	0.02163	25.64	0.02682
25.66	0.00926	25.66	0.01217	25.66	0.03606	25.66	0.02682
25.68	0.01543	25.68	0.01217	25.68	0.03846	25.68	0.02107
25.7	0.02006	25.7	0.01014	25.7	0.04808	25.7	0.02107
25.72	0.01543	25.72	0.01014	25.72	0.04327	25.72	0.02682
25.74	0.01698	25.74	0.01014	25.74	0.03846	25.74	0.03257
25.76	0.02623	25.76	0.01014	25.76	0.03846	25.76	0.03257
25.78	0.02932	25.78	0.01217	25.78	0.02163	25.78	0.0364
25.8	0.02623	25.8	0.01623	25.8	0.00481	25.8	0.0249
25.82	0.02469	25.82	0.02231	25.82	0	25.82	0.0249
25.84	0.0216	25.84	0.0284	25.84	0	25.84	0.01533
25.86	0.0216	25.86	0.03043	25.86	0.02404	25.86	0.01724
25.88	0.01235	25.88	0.03245	25.88	0.03846	25.88	0.01341
25.9	0.0108	25.9	0.03245	25.9	0.04567	25.9	0.01724
25.92	0.01389	25.92	0.03043	25.92	0.04327	25.92	0.01533
25.94	0.0108	25.94	0.0284	25.94	0.03125	25.94	0.01916
25.96	0.02006	25.96	0.02637	25.96	0.01923	25.96	0.01533
25.98	0.03086	25.98	0.0284	25.98	0.00481	25.98	0.01533
26	0.04012	26	0.0284	26	0.00481	26	0.01341
26.02	0.04321	26.02	0.03245	26.02	0.00481	26.02	0.02299
26.04	0.04321	26.04	0.03448	26.04	0.00721	26.04	0.02107
26.06	0.03704	26.06	0.03651	26.06	0.00962	26.06	0.01724
26.08	0.02623	26.08	0.03651	26.08	0.01923	26.08	0.01916
26.1	0.02778	26.1	0.03651	26.1	0.02163	26.1	0.01533
26.12	0.0463	26.12	0.03448	26.12	0.03125	26.12	0.00958
26.14	0.0571	26.14	0.03245	26.14	0.02885	26.14	0.00766
26.16	0.06173	26.16	0.03043	26.16	0.02885	26.16	0.00766
26.18	0.06019	26.18	0.02637	26.18	0.03365	26.18	0.00958
26.2	0.05093	26.2	0.02028	26.2	0.03846	26.2	0.01149
26.22	0.04321	26.22	0.01623	26.22	0.04808	26.22	0.00766
26.24	0.03395	26.24	0.01014	26.24	0.05769	26.24	0.00958
26.26	0.0463	26.26	0.00609	26.26	0.04808	26.26	0.01341
26.28	0.05864	26.28	0.00203	26.28	0.03846	26.28	0.01724
26.3	0.06636	26.3	0	26.3	0.01442	26.3	0.02107
26.32	0.07716	26.32	0	26.32	0.00721	26.32	0.0249
26.34	0.08179	26.34	0.00203	26.34	0.00481	26.34	0.02299
26.36	0.06944	26.36	0.00609	26.36	0.00481	26.36	0.0249
26.38	0.06019	26.38	0.01014	26.38	0.00721	26.38	0.01916
26.4	0.05556	26.4	0.01217	26.4	0.01202	26.4	0.01724
26.42	0.05864	26.42	0.01623	26.42	0.01202	26.42	0.01149
26.44	0.07099	26.44	0.01826	26.44	0.01442	26.44	0.01149
26.46	0.08025	26.46	0.02028	26.46	0.01442	26.46	0.00958
26.48	0.09722	26.48	0.02434	26.48	0.00721	26.48	0.00383
26.5	0.08488	26.5	0.02637	26.5	0.01923	26.5	0.00383
26.52	0.07716	26.52	0.0284	26.52	0.03125	26.52	0.00192
26.54	0.06173	26.54	0.03043	26.54	0.03846	26.54	0
26.56	0.0571	26.56	0.03043	26.56	0.04327	26.56	0.00383
26.58	0.05556	26.58	0.0284	26.58	0.03846	26.58	0.00192
26.6	0.07562	26.6	0.02434	26.6	0.03365	26.6	0.00958
26.62	0.08333	26.62	0.01826	26.62	0.01683	26.62	0.01916
26.64	0.08951	26.64	0.0142	26.64	0	26.64	0.02682
26.66	0.06327	26.66	0.01014	26.66	0	26.66	0.02874
26.68	0.05864	26.68	0.00609	26.68	0.0024	26.68	0.02682
26.7	0.05247	26.7	0.00406	26.7	0.0024	26.7	0.0249
26.72	0.04784	26.72	0.00406	26.72	0.00481	26.72	0.01724
26.74	0.04784	26.74	0.00609	26.74	0	26.74	0.00958
26.76	0.06173	26.76	0.00609	26.76	0.00962	26.76	0.00958
26.78	0.06636	26.78	0.00811	26.78	0.01683	26.78	0.00575
26.8	0.0679	26.8	0.00811	26.8	0.02404	26.8	0.00958
26.82	0.04938	26.82	0.00811	26.82	0.02404	26.82	0.01533
26.84	0.0463	26.84	0.00811	26.84	0.02163	26.84	0.01724
26.86	0.03395	26.86	0.00811	26.86	0.01442	26.86	0.02107
26.88	0.02315	26.88	0.00609	26.88	0.00481	26.88	0.01724
26.9	0.01698	26.9	0.00609	26.9	0	26.9	0.02107
26.92	0.02623	26.92	0.00609	26.92	0	26.92	0.01916
26.94	0.03086	26.94	0.00406	26.94	0.00481	26.94	0.02299
26.96	0.02932	26.96	0.00406	26.96	0.01923	26.96	0.0249
26.98	0.02623	26.98	0.00406	26.98	0.02644	26.98	0.01916
27	0.02006	27	0.00406	27	0.03125	27	0.01916
27.02	0.01543	27.02	0.00406	27.02	0.02885	27.02	0.02682
27.04	0.02315	27.04	0.00609	27.04	0.01442	27.04	0.02874
27.06	0.03241	27.06	0.00811	27.06	0.01202	27.06	0.02299
27.08	0.04012	27.08	0.01014	27.08	0.00721	27.08	0.02299
27.1	0.03858	27.1	0.0142	27.1	0.01202	27.1	0.02874
27.12	0.02469	27.12	0.01826	27.12	0.02404	27.12	0.02107
27.14	0.02006	27.14	0.02231	27.14	0.02644	27.14	0.0249
27.16	0.00617	27.16	0.02434	27.16	0.01923	27.16	0.02682
27.18	0.00617	27.18	0.02434	27.18	0.02163	27.18	0.0249
27.2	0.00463	27.2	0.02231	27.2	0.01442	27.2	0.03065
27.22	0.00926	27.22	0.02028	27.22	0.01683	27.22	0.03257
27.24	0.01543	27.24	0.01826	27.24	0.01442	27.24	0.03065
27.26	0.01543	27.26	0.01623	27.26	0.01202	27.26	0.02299
27.28	0.01235	27.28	0.01623	27.28	0.0024	27.28	0.02107
27.3	0.01235	27.3	0.01623	27.3	0.01202	27.3	0.01341
27.32	0.00926	27.32	0.01623	27.32	0.01202	27.32	0
27.34	0.00772	27.34	0.01623	27.34	0.02644	27.34	0
27.36	0	27.36	0.01623	27.36	0.02885	27.36	0.00958
27.38	0.00154	27.38	0.0142	27.38	0.02644	27.38	0.01533
27.4	0.00463	27.4	0.01217	27.4	0.02885	27.4	0.01916
27.42	0.00772	27.42	0.01014	27.42	0.02885	27.42	0.01724
27.44	0.00772	27.44	0.01014	27.44	0.02644	27.44	0.01916
27.46	0.00772	27.46	0.01014	27.46	0.03365	27.46	0.02107
27.48	0.00617	27.48	0.01217	27.48	0.03365	27.48	0.01724
27.5	0.00617	27.5	0.01217	27.5	0.03125	27.5	0.01724
27.52	0.00617	27.52	0.01217	27.52	0.02404	27.52	0.01149
27.54	0.0108	27.54	0.01217	27.54	0.01442	27.54	0.00575
27.56	0.01235	27.56	0.01014	27.56	0.00481	27.56	0.01341
27.58	0.01543	27.58	0.01014	27.58	0.01202	27.58	0.01916
27.6	0.01389	27.6	0.00811	27.6	0.01683	27.6	0.02107
27.62	0.01235	27.62	0.00811	27.62	0.01202	27.62	0.02107
27.64	0	27.64	0.00609	27.64	0.01442	27.64	0.01533
27.66	0.00617	27.66	0.00609	27.66	0.02163	27.66	0.01341
27.68	0.00926	27.68	0.00406	27.68	0.03365	27.68	0.01533
27.7	0.01389	27.7	0.00203	27.7	0.03846	27.7	0.02682
27.72	0.01235	27.72	0.00203	27.72	0.03365	27.72	0.03448
27.74	0.01698	27.74	0	27.74	0.04808	27.74	0.03065
27.76	0.02623	27.76	0	27.76	0.06731	27.76	0.03831
27.78	0.03395	27.78	0.00203	27.78	0.06971	27.78	0.04789
27.8	0.03241	27.8	0.00609	27.8	0.06731	27.8	0.05172
27.82	0.04321	27.82	0.01014	27.82	0.08654	27.82	0.05172
27.84	0.04475	27.84	0.01623	27.84	0.10337	27.84	0.04981
27.86	0.04784	27.86	0.02231	27.86	0.09856	27.86	0.04981
27.88	0.03704	27.88	0.0284	27.88	0.08413	27.88	0.06513
27.9	0.04475	27.9	0.03245	27.9	0.09615	27.9	0.08812
27.92	0.04167	27.92	0.03245	27.92	0.12981	27.92	0.10153
27.94	0.04938	27.94	0.03043	27.94	0.17548	27.94	0.11303
27.96	0.05864	27.96	0.0284	27.96	0.21635	27.96	0.11877
27.98	0.06481	27.98	0.02231	27.98	0.25	27.98	0.13027
28	0.08025	28	0.01623	28	0.26442	28	0.13602
28.02	0.08488	28.02	0.01217	28.02	0.2476	28.02	0.14751
28.04	0.08796	28.04	0.01014	28.04	0.25721	28.04	0.16092
28.06	0.08951	28.06	0.01014	28.06	0.27885	28.06	0.16092
28.08	0.09568	28.08	0.01217	28.08	0.3149	28.08	0.1705
28.1	0.10957	28.1	0.0142	28.1	0.36779	28.1	0.18391
28.12	0.12191	28.12	0.01826	28.12	0.39183	28.12	0.19732
28.14	0.12809	28.14	0.02028	28.14	0.39183	28.14	0.21648
28.16	0.14198	28.16	0.02231	28.16	0.39663	28.16	0.22414
28.18	0.14043	28.18	0.02434	28.18	0.38462	28.18	0.2433
28.2	0.13889	28.2	0.02637	28.2	0.42308	28.2	0.25479
28.22	0.1358	28.22	0.0284	28.22	0.45433	28.22	0.27778
28.24	0.12809	28.24	0.0284	28.24	0.47837	28.24	0.29502
28.26	0.13272	28.26	0.0284	28.26	0.52404	28.26	0.31034
28.28	0.13735	28.28	0.02637	28.28	0.55529	28.28	0.32184
28.3	0.14506	28.3	0.02434	28.3	0.58173	28.3	0.33525
28.32	0.14506	28.32	0.02231	28.32	0.61779	28.32	0.341
28.34	0.13889	28.34	0.02028	28.34	0.6274	28.34	0.34674
28.36	0.125	28.36	0.02028	28.36	0.63942	28.36	0.34483
28.38	0.11111	28.38	0.02231	28.38	0.63462	28.38	0.341
28.4	0.09105	28.4	0.02434	28.4	0.59375	28.4	0.33716
28.42	0.09877	28.42	0.0284	28.42	0.60577	28.42	0.33525
28.44	0.10802	28.44	0.0284	28.44	0.59135	28.44	0.33333
28.46	0.11728	28.46	0.03043	28.46	0.60817	28.46	0.3295
28.48	0.11728	28.48	0.0284	28.48	0.59375	28.48	0.29885
28.5	0.10648	28.5	0.02637	28.5	0.55048	28.5	0.27011
28.52	0.08796	28.52	0.02434	28.52	0.49279	28.52	0.23563
28.54	0.06636	28.54	0.02028	28.54	0.45192	28.54	0.22222
28.56	0.04475	28.56	0.02028	28.56	0.40144	28.56	0.21456
28.58	0.02315	28.58	0.02028	28.58	0.36538	28.58	0.20115
28.6	0.01389	28.6	0.02028	28.6	0.31971	28.6	0.19157
28.62	0.00463	28.62	0.02231	28.62	0.29327	28.62	0.17433
28.64	0.00926	28.64	0.02434	28.64	0.22596	28.64	0.15709
28.66	0.01852	28.66	0.02637	28.66	0.19231	28.66	0.13218
28.68	0.02623	28.68	0.02637	28.68	0.16827	28.68	0.10536
28.7	0.03086	28.7	0.02434	28.7	0.17788	28.7	0.09387
28.72	0.02778	28.72	0.02028	28.72	0.18029	28.72	0.08238
28.74	0.02006	28.74	0.01623	28.74	0.15625	28.74	0.08621
28.76	0.01235	28.76	0.0142	28.76	0.125	28.76	0.07471
28.78	0	28.78	0.01217	28.78	0.08413	28.78	0.06513
28.8	0.00309	28.8	0.0142	28.8	0.05288	28.8	0.05364
28.82	0	28.82	0.01623	28.82	0.05769	28.82	0.03831
28.84	0.00926	28.84	0.02028	28.84	0.0649	28.84	0.02682
28.86	0.01852	28.86	0.02637	28.86	0.07212	28.86	0.02107
28.88	0.02315	28.88	0.03245	28.88	0.07452	28.88	0.01724
28.9	0.02469	28.9	0.03448	28.9	0.05529	28.9	0.01724
28.92	0.0216	28.92	0.03651	28.92	0.03125	28.92	0.01724
28.94	0.01698	28.94	0.03651	28.94	0.02404	28.94	0.01341
28.96	0.01235	28.96	0.03448	28.96	0.03846	28.96	0.00766
28.98	0.00154	28.98	0.03043	28.98	0.05288	28.98	0.01149
29	0.00154	29	0.02637	29	0.05529	29	0.00958
29.02	0	29.02	0.02434	29.02	0.05288	29.02	0.01341
29.04	0.00154	29.04	0.02231	29.04	0.03365	29.04	0.01341
29.06	0.00463	29.06	0.02231	29.06	0.02404	29.06	0.01149
29.08	0.00463	29.08	0.02434	29.08	0.02404	29.08	0.00766
29.1	0.00772	29.1	0.02434	29.1	0.03846	29.1	0.00192
29.12	0.00617	29.12	0.02637	29.12	0.05769	29.12	0
29.14	0.00926	29.14	0.0284	29.14	0.05529	29.14	0.00192
29.16	0.01543	29.16	0.0284	29.16	0.04808	29.16	0.00958
29.18	0.01543	29.18	0.03043	29.18	0.03125	29.18	0.01916
29.2	0.02006	29.2	0.03043	29.2	0.01442	29.2	0.0249
29.22	0.01698	29.22	0.0284	29.22	0.00962	29.22	0.02682
29.24	0.0108	29.24	0.02637	29.24	0.01442	29.24	0.03257
29.26	0.00463	29.26	0.02434	29.26	0.02404	29.26	0.03257
29.28	0	29.28	0.02231	29.28	0.03606	29.28	0.02299
29.3	0.00154	29.3	0.02028	29.3	0.04087	29.3	0.01916
29.32	0.00463	29.32	0.02028	29.32	0.04567	29.32	0.00958
29.34	0.00617	29.34	0.02028	29.34	0.03606	29.34	0.01149
29.36	0.00617	29.36	0.02028	29.36	0.02404	29.36	0.01149
29.38	0.00309	29.38	0.01826	29.38	0.01442	29.38	0.01533
29.4	0.00309	29.4	0.01623	29.4	0.00481	29.4	0.01149
29.42	0.00309	29.42	0.0142	29.42	0.01683	29.42	0.00766
29.44	0.00463	29.44	0.01217	29.44	0.03365	29.44	0.01341
29.46	0.00772	29.46	0.01014	29.46	0.04567	29.46	0.01533
29.48	0.00772	29.48	0.01014	29.48	0.0601	29.48	0.01149
29.5	0.00926	29.5	0.01217	29.5	0.05769	29.5	0.01724
29.52	0.00926	29.52	0.0142	29.52	0.03846	29.52	0.01533
29.54	0.00772	29.54	0.01826	29.54	0.04808	29.54	0.01533
29.56	0.00463	29.56	0.02434	29.56	0.03846	29.56	0.00766
29.58	0.00772	29.58	0.0284	29.58	0.03365	29.58	0.00958
29.6	0.00772	29.6	0.03245	29.6	0.03606	29.6	0.00766
29.62	0.0108	29.62	0.03448	29.62	0.03365	29.62	0.00958
29.64	0.01235	29.64	0.03448	29.64	0.04808	29.64	0.01533
29.66	0.01852	29.66	0.03448	29.66	0.05048	29.66	0.00958
29.68	0.0216	29.68	0.03448	29.68	0.04327	29.68	0.00958
29.7	0.02006	29.7	0.03448	29.7	0.05288	29.7	0.01724
29.72	0.01235	29.72	0.03448	29.72	0.03606	29.72	0.01916
29.74	0.00926	29.74	0.03651	29.74	0.01923	29.74	0.01724
29.76	0.00617	29.76	0.03854	29.76	0.01683	29.76	0.00958
29.78	0.00154	29.78	0.04057	29.78	0.00721	29.78	0.00958
29.8	0.00309	29.8	0.0426	29.8	0.01202	29.8	0.01341
29.82	0.00617	29.82	0.0426	29.82	0.01202	29.82	0.0249
29.84	0.00772	29.84	0.0426	29.84	0.01923	29.84	0.02874
29.86	0.01389	29.86	0.04057	29.86	0.01923	29.86	0.03065
29.88	0.01389	29.88	0.03651	29.88	0.03365	29.88	0.0364
29.9	0.01389	29.9	0.03245	29.9	0.04087	29.9	0.03831
29.92	0.01852	29.92	0.03043	29.92	0.04567	29.92	0.04215
29.94	0.01543	29.94	0.03245	29.94	0.04087	29.94	0.03448
29.96	0.01235	29.96	0.03651	29.96	0.03606	29.96	0.02874
29.98	0.01389	29.98	0.04462	29.98	0.03365	29.98	0.02299
30	0.01543	30	0.05477	30	0.02644	30	0.01916
30.02	0.01852	30.02	0.06491	30.02	0.02163	30.02	0.0249
30.04	0.01543	30.04	0.07302	30.04	0.02644	30.04	0.02299
30.06	0.00926	30.06	0.07708	30.06	0.02885	30.06	0.01916
30.08	0.00926	30.08	0.07708	30.08	0.04808	30.08	0.02682
30.1	0.00772	30.1	0.07302	30.1	0.05769	30.1	0.03257
30.12	0.00309	30.12	0.06694	30.12	0.06971	30.12	0.05172
30.14	0.01235	30.14	0.06085	30.14	0.07212	30.14	0.06322
30.16	0.01389	30.16	0.0568	30.16	0.0601	30.16	0.07663
30.18	0.01389	30.18	0.05477	30.18	0.05769	30.18	0.06513
30.2	0.00772	30.2	0.05882	30.2	0.05529	30.2	0.0613
30.22	0.00463	30.22	0.06288	30.22	0.05769	30.22	0.06513
30.24	0.00617	30.24	0.07099	30.24	0.07692	30.24	0.06322
30.26	0.00926	30.26	0.07911	30.26	0.06731	30.26	0.06513
30.28	0.00926	30.28	0.08722	30.28	0.07212	30.28	0.0728
30.3	0.0108	30.3	0.09128	30.3	0.0649	30.3	0.0728
30.32	0.0108	30.32	0.09331	30.32	0.06731	30.32	0.08046
30.34	0.00463	30.34	0.09331	30.34	0.08173	30.34	0.0728
30.36	0.00463	30.36	0.09128	30.36	0.08413	30.36	0.05939
30.38	0.00617	30.38	0.08722	30.38	0.06971	30.38	0.04789
30.4	0.0108	30.4	0.08316	30.4	0.05529	30.4	0.04981
30.42	0.01543	30.42	0.08114	30.42	0.02163	30.42	0.04981
30.44	0.01543	30.44	0.08114	30.44	0.03606	30.44	0.05364
30.46	0.01389	30.46	0.08114	30.46	0.04087	30.46	0.05556
30.48	0.0108	30.48	0.08316	30.48	0.0601	30.48	0.04981
30.5	0.00772	30.5	0.08519	30.5	0.07452	30.5	0.04789
30.52	0.01235	30.52	0.08722	30.52	0.07212	30.52	0.04215
30.54	0.01389	30.54	0.08722	30.54	0.05048	30.54	0.03257
30.56	0.02469	30.56	0.08722	30.56	0.04327	30.56	0.0364
30.58	0.03395	30.58	0.08519	30.58	0.03365	30.58	0.04215
30.6	0.04012	30.6	0.08316	30.6	0.03365	30.6	0.04789
30.62	0.03858	30.62	0.07911	30.62	0.02885	30.62	0.04981
30.64	0.03086	30.64	0.07708	30.64	0.03365	30.64	0.04598
30.66	0.0216	30.66	0.07505	30.66	0.04087	30.66	0.04215
30.68	0.0108	30.68	0.07505	30.68	0.03846	30.68	0.03065
30.7	0	30.7	0.07505	30.7	0.02404	30.7	0.0249
30.72	0	30.72	0.07505	30.72	0.03846	30.72	0.0249
30.74	0.0108	30.74	0.07708	30.74	0.03365	30.74	0.02682
30.76	0.01389	30.76	0.08316	30.76	0.02885	30.76	0.02874
30.78	0.01852	30.78	0.08925	30.78	0.02644	30.78	0.02682
30.8	0.02006	30.8	0.09939	30.8	0.02644	30.8	0.03065
30.82	0.02315	30.82	0.11156	30.82	0.03125	30.82	0.02299
30.84	0.02469	30.84	0.1217	30.84	0.01923	30.84	0.01149
30.86	0.02623	30.86	0.12982	30.86	0.00481	30.86	0.01341
30.88	0.02932	30.88	0.13387	30.88	0.02163	30.88	0.00958
30.9	0.03395	30.9	0.1359	30.9	0.02163	30.9	0.01724
30.92	0.03241	30.92	0.13387	30.92	0.02644	30.92	0.02874
30.94	0.02932	30.94	0.12982	30.94	0.03365	30.94	0.03448
30.96	0.03241	30.96	0.12779	30.96	0.02163	30.96	0.03448
30.98	0.03395	30.98	0.12982	30.98	0.03125	30.98	0.0364
31	0.04012	31	0.13387	31	0.02404	31	0.03257
31.02	0.04938	31.02	0.13996	31.02	0.02404	31.02	0.0364
31.04	0.05093	31.04	0.14807	31.04	0.04567	31.04	0.0364
31.06	0.06173	31.06	0.15619	31.06	0.05288	31.06	0.0364
31.08	0.06327	31.08	0.16024	31.08	0.05529	31.08	0.03831
31.1	0.0679	31.1	0.1643	31.1	0.0625	31.1	0.02874
31.12	0.0787	31.12	0.16633	31.12	0.04808	31.12	0.02682
31.14	0.08025	31.14	0.16633	31.14	0.06731	31.14	0.03448
31.16	0.10494	31.16	0.16633	31.16	0.05288	31.16	0.04215
31.18	0.12963	31.18	0.16836	31.18	0.05288	31.18	0.04981
31.2	0.14506	31.2	0.16836	31.2	0.07933	31.2	0.06897
31.22	0.1821	31.22	0.16836	31.22	0.09615	31.22	0.09387
31.24	0.19907	31.24	0.16633	31.24	0.12019	31.24	0.1092
31.26	0.22377	31.26	0.16227	31.26	0.13702	31.26	0.13218
31.28	0.2392	31.28	0.16024	31.28	0.15625	31.28	0.13985
31.3	0.24846	31.3	0.15822	31.3	0.16827	31.3	0.15517
31.32	0.27315	31.32	0.16024	31.32	0.18029	31.32	0.16858
31.34	0.30864	31.34	0.1643	31.34	0.20433	31.34	0.18582
31.36	0.34259	31.36	0.17444	31.36	0.22356	31.36	0.19923
31.38	0.39352	31.38	0.18661	31.38	0.23558	31.38	0.18582
31.4	0.44444	31.4	0.20081	31.4	0.2524	31.4	0.21264
31.42	0.48457	31.42	0.21501	31.42	0.26442	31.42	0.23372
31.44	0.5216	31.44	0.22515	31.44	0.30048	31.44	0.25862
31.46	0.57562	31.46	0.23124	31.46	0.33894	31.46	0.31226
31.48	0.60802	31.48	0.23327	31.48	0.40625	31.48	0.33333
31.5	0.69136	31.5	0.22921	31.5	0.46154	31.5	0.37739
31.52	0.7392	31.52	0.22515	31.52	0.5024	31.52	0.42146
31.54	0.77932	31.54	0.2211	31.54	0.50962	31.54	0.45977
31.56	0.83642	31.56	0.21907	31.56	0.52163	31.56	0.50575
31.58	0.86111	31.58	0.21907	31.58	0.52404	31.58	0.54406
31.6	0.89352	31.6	0.2211	31.6	0.57212	31.6	0.60345
31.62	0.92901	31.62	0.22312	31.62	0.64183	31.62	0.64943
31.64	0.94599	31.64	0.22515	31.64	0.73077	31.64	0.68391
31.66	0.98457	31.66	0.22718	31.66	0.80529	31.66	0.7318
31.68	0.98611	31.68	0.22312	31.68	0.88702	31.68	0.75287
31.7	0.98765	31.7	0.21907	31.7	0.92548	31.7	0.80268
31.72	1	31.72	0.21501	31.72	0.96394	31.72	0.86782
31.74	0.97222	31.74	0.21095	31.74	0.95673	31.74	0.92146
31.76	0.93981	31.76	0.2069	31.76	0.96394	31.76	0.96935
31.78	0.8966	31.78	0.20487	31.78	0.97115	31.78	0.99425
31.8	0.84568	31.8	0.20284	31.8	0.98558	31.8	1
31.82	0.77006	31.82	0.19675	31.82	0.99519	31.82	0.99617
31.84	0.70679	31.84	0.18864	31.84	1	31.84	0.96743
31.86	0.65123	31.86	0.1785	31.86	1	31.86	0.92912
31.88	0.59877	31.88	0.1643	31.88	0.96875	31.88	0.88314
31.9	0.54012	31.9	0.15213	31.9	0.91346	31.9	0.84866
31.92	0.47222	31.92	0.14199	31.92	0.84856	31.92	0.80843
31.94	0.40741	31.94	0.13185	31.94	0.79327	31.94	0.78161
31.96	0.33642	31.96	0.12576	31.96	0.75962	31.96	0.7433
31.98	0.26543	31.98	0.11968	31.98	0.73317	31.98	0.67816
32	0.22068	32	0.11359	32	0.67788	32	0.62261
32.02	0.18519	32.02	0.10345	32.02	0.62019	32.02	0.56322
32.04	0.16512	32.04	0.09533	32.04	0.51442	32.04	0.50192
32.06	0.15741	32.06	0.08519	32.06	0.42548	32.06	0.43103
32.08	0.14043	32.08	0.07708	32.08	0.32452	32.08	0.36207
32.1	0.125	32.1	0.06897	32.1	0.24519	32.1	0.30651
32.12	0.09877	32.12	0.06288	32.12	0.22356	32.12	0.25479
32.14	0.09105	32.14	0.05882	32.14	0.21394	32.14	0.21648
32.16	0.08488	32.16	0.05477	32.16	0.21635	32.16	0.1705
32.18	0.08488	32.18	0.05071	32.18	0.21635	32.18	0.13027
32.2	0.08488	32.2	0.04868	32.2	0.17788	32.2	0.10153
32.22	0.08025	32.22	0.04665	32.22	0.14904	32.22	0.08621
32.24	0.06636	32.24	0.04665	32.24	0.09135	32.24	0.08429
32.26	0.04475	32.26	0.04665	32.26	0.05048	32.26	0.06897
32.28	0.0216	32.28	0.04665	32.28	0.04567	32.28	0.06705
32.3	0.00772	32.3	0.04462	32.3	0.03365	32.3	0.06513
32.32	0.00463	32.32	0.04462	32.32	0.04327	32.32	0.05556
32.34	0.01389	32.34	0.04057	32.34	0.04327	32.34	0.04981
32.36	0.01543	32.36	0.03448	32.36	0.04327	32.36	0.04406
32.38	0.02315	32.38	0.0284	32.38	0.04808	32.38	0.04598
32.4	0.02469	32.4	0.02231	32.4	0.04087	32.4	0.04215
32.42	0.02932	32.42	0.02028	32.42	0.05048	32.42	0.04215
32.44	0.03241	32.44	0.02028	32.44	0.0601	32.44	0.03065
32.46	0.03241	32.46	0.02028	32.46	0.0601	32.46	0.01341
32.48	0.03086	32.48	0.02434	32.48	0.05288	32.48	0.01149
32.5	0.02778	32.5	0.02637	32.5	0.04087	32.5	0
32.52	0.01852	32.52	0.0284	32.52	0.03125	32.52	0
32.54	0.01698	32.54	0.0284	32.54	0.01202	32.54	0.01341
32.56	0.0108	32.56	0.02637	32.56	0.01442	32.56	0.02107
32.58	0.00926	32.58	0.02231	32.58	0.01923	32.58	0.03065
32.6	0.01235	32.6	0.01826	32.6	0.02404	32.6	0.03448
32.62	0.01235	32.62	0.01623	32.62	0.02644	32.62	0.03065
32.64	0.00926	32.64	0.01623	32.64	0.02163	32.64	0.02874
32.66	0.01235	32.66	0.02028	32.66	0.01683	32.66	0.0249
32.68	0.00926	32.68	0.02434	32.68	0.00962	32.68	0.01533
32.7	0.01389	32.7	0.03043	32.7	0	32.7	0.01149
32.72	0.01543	32.72	0.03651	32.72	0.00721	32.72	0.00766
32.74	0.01389	32.74	0.04057	32.74	0.00721	32.74	0.02107
32.76	0.01235	32.76	0.0426	32.76	0.00481	32.76	0.03257
32.78	0.01389	32.78	0.04057	32.78	0.0024	32.78	0.04023
32.8	0.01389	32.8	0.03651	32.8	0.0024	32.8	0.04023
32.82	0.01389	32.82	0.03043	32.82	0.00721	32.82	0.03065
32.84	0.00926	32.84	0.02434	32.84	0.00962	32.84	0.03257
32.86	0.00772	32.86	0.01623	32.86	0.00721	32.86	0.01916
32.88	0.00463	32.88	0.01217	32.88	0.01202	32.88	0.00958
32.9	0.00154	32.9	0.00811	32.9	0.01202	32.9	0.01341
32.92	0.00309	32.92	0.00609	32.92	0.00962	32.92	0.01533
32.94	0.00926	32.94	0.00609	32.94	0	32.94	0.0249
32.96	0.01852	32.96	0.00811	32.96	0.00962	32.96	0.0249
32.98	0.02623	32.98	0.01217	32.98	0.01923	32.98	0.02299
33	0.03086	33	0.01826	33	0.01923	33	0.01341
33.02	0.03086	33.02	0.02434	33.02	0.02404	33.02	0.00766
33.04	0.02623	33.04	0.0284	33.04	0.04087	33.04	0.00766
33.06	0.01852	33.06	0.03043	33.06	0.04567	33.06	0.00575
33.08	0.0108	33.08	0.0284	33.08	0.03846	33.08	0.00958
33.1	0.00463	33.1	0.02434	33.1	0.02404	33.1	0.01916
33.12	0.00772	33.12	0.02028	33.12	0.01683	33.12	0.02299
33.14	0.00772	33.14	0.0142	33.14	0.01202	33.14	0.02299
33.16	0.0108	33.16	0.01217	33.16	0	33.16	0.02107
33.18	0.02006	33.18	0.01014	33.18	0	33.18	0.01916
33.2	0.02469	33.2	0.01217	33.2	0.00962	33.2	0.01341
33.22	0.02623	33.22	0.0142	33.22	0.00962	33.22	0.00958
33.24	0.02315	33.24	0.01826	33.24	0.00962	33.24	0.01149
33.26	0.0216	33.26	0.02231	33.26	0.01442	33.26	0.01341
33.28	0.01698	33.28	0.02434	33.28	0.01202	33.28	0.01341
33.3	0.0108	33.3	0.02637	33.3	0.00962	33.3	0.01724
33.32	0	33.32	0.02637	33.32	0.00962	33.32	0.01533
33.34	0.01235	33.34	0.02434	33.34	0.00962	33.34	0.00958
33.36	0.01389	33.36	0.02434	33.36	0.00962	33.36	0.00575
33.38	0.02469	33.38	0.02637	33.38	0.01442	33.38	0.00766
33.4	0.03549	33.4	0.02637	33.4	0.01683	33.4	0.00766
33.42	0.03858	33.42	0.03043	33.42	0.01923	33.42	0
33.44	0.03858	33.44	0.03245	33.44	0.02163	33.44	0.00575
33.46	0.02932	33.46	0.03245	33.46	0.01923	33.46	0.01724
33.48	0.01389	33.48	0.03245	33.48	0.01683	33.48	0.02299
33.5	0.01852	33.5	0.03043	33.5	0.01202	33.5	0.02682
33.52	0.01543	33.52	0.0284	33.52	0.01442	33.52	0.02682
33.54	0.01543	33.54	0.02637	33.54	0.01442	33.54	0.02107
33.56	0.02469	33.56	0.02434	33.56	0.01683	33.56	0.01724
33.58	0.03395	33.58	0.02434	33.58	0.02404	33.58	0.01533
33.6	0.03549	33.6	0.02434	33.6	0.02644	33.6	0.00766
33.62	0.04012	33.62	0.02637	33.62	0.03125	33.62	0
33.64	0.0463	33.64	0.0284	33.64	0.02644	33.64	0
33.66	0.04784	33.66	0.0284	33.66	0.02644	33.66	0.00192
33.68	0.04475	33.68	0.02637	33.68	0.01683	33.68	0.00383
33.7	0.03241	33.7	0.02434	33.7	0.01202	33.7	0.00383
33.72	0.02932	33.72	0.02028	33.72	0.01202	33.72	0.00383
33.74	0.02932	33.74	0.01623	33.74	0.00962	33.74	0.00383
33.76	0.03241	33.76	0.01217	33.76	0.00721	33.76	0.00383
33.78	0.04784	33.78	0.01014	33.78	0.00962	33.78	0.00192
33.8	0.05247	33.8	0.01014	33.8	0.00962	33.8	0
33.82	0.05247	33.82	0.01217	33.82	0.00962	33.82	0
33.84	0.04784	33.84	0.0142	33.84	0.00481	33.84	0
33.86	0.03858	33.86	0.01826	33.86	0.00721	33.86	0.00575
33.88	0.03549	33.88	0.02028	33.88	0.00481	33.88	0.00575
33.9	0.03858	33.9	0.02231	33.9	0	33.9	0.00958
33.92	0.03858	33.92	0.02231	33.92	0	33.92	0.01916
33.94	0.04167	33.94	0.02231	33.94	0.00721	33.94	0.02682
33.96	0.04321	33.96	0.02028	33.96	0.02404	33.96	0.02299
33.98	0.03704	33.98	0.01826	33.98	0.03606	33.98	0.02299
34	0.03395	34	0.01826	34	0.03846	34	0.02874
34.02	0.03395	34.02	0.01826	34.02	0.03365	34.02	0.03257
34.04	0.03704	34.04	0.02028	34.04	0.02163	34.04	0.03065
34.06	0.03704	34.06	0.02231	34.06	0.00962	34.06	0.03257
34.08	0.02623	34.08	0.02637	34.08	0.0024	34.08	0.02682
34.1	0.02315	34.1	0.0284	34.1	0.01442	34.1	0.01916
34.12	0.02932	34.12	0.0284	34.12	0.02885	34.12	0.0249
34.14	0.02315	34.14	0.0284	34.14	0.03125	34.14	0.02299
34.16	0.02469	34.16	0.02637	34.16	0.02885	34.16	0.00766
34.18	0.03086	34.18	0.02231	34.18	0.01923	34.18	0.01533
34.2	0.02932	34.2	0.02028	34.2	0.00962	34.2	0.02299
34.22	0.02469	34.22	0.01826	34.22	0	34.22	0.0249
34.24	0.02315	34.24	0.01826	34.24	0.0024	34.24	0.0249
34.26	0.02006	34.26	0.02028	34.26	0.00481	34.26	0.0249
34.28	0.02315	34.28	0.02028	34.28	0.01202	34.28	0.01916
34.3	0.02315	34.3	0.02231	34.3	0.02404	34.3	0.00958
34.32	0.02469	34.32	0.02231	34.32	0.02644	34.32	0.00958
34.34	0.03241	34.34	0.02434	34.34	0.02644	34.34	0.00575
34.36	0.03704	34.36	0.02637	34.36	0.02885	34.36	0.00192
34.38	0.04475	34.38	0.0284	34.38	0.03606	34.38	0.01724
34.4	0.04938	34.4	0.03245	34.4	0.03846	34.4	0.02682
34.42	0.05093	34.42	0.03651	34.42	0.04327	34.42	0.04023
34.44	0.05093	34.44	0.0426	34.44	0.05288	34.44	0.04789
34.46	0.04784	34.46	0.04868	34.46	0.0625	34.46	0.04789
34.48	0.04938	34.48	0.05477	34.48	0.05769	34.48	0.04789
34.5	0.04938	34.5	0.05882	34.5	0.05048	34.5	0.05172
34.52	0.05401	34.52	0.06085	34.52	0.05048	34.52	0.04215
34.54	0.06327	34.54	0.06288	34.54	0.0601	34.54	0.04215
34.56	0.0679	34.56	0.06288	34.56	0.0649	34.56	0.04981
34.58	0.0787	34.58	0.06491	34.58	0.07452	34.58	0.05939
34.6	0.08642	34.6	0.06897	34.6	0.08413	34.6	0.06705
34.62	0.08796	34.62	0.07302	34.62	0.09135	34.62	0.08621
34.64	0.09877	34.64	0.07911	34.64	0.10817	34.64	0.09387
34.66	0.08796	34.66	0.08722	34.66	0.13702	34.66	0.09579
34.68	0.08951	34.68	0.09533	34.68	0.15385	34.68	0.12261
34.7	0.09722	34.7	0.10345	34.7	0.17788	34.7	0.13218
34.72	0.10185	34.72	0.11359	34.72	0.19471	34.72	0.13218
34.74	0.1142	34.74	0.1217	34.74	0.17788	34.74	0.14559
34.76	0.12346	34.76	0.13185	34.76	0.17788	34.76	0.15517
34.78	0.12963	34.78	0.14402	34.78	0.15865	34.78	0.16092
34.8	0.13889	34.8	0.15619	34.8	0.17788	34.8	0.15517
34.82	0.12037	34.82	0.17039	34.82	0.20913	34.82	0.17241
34.84	0.11728	34.84	0.18661	34.84	0.22115	34.84	0.18774
34.86	0.11111	34.86	0.20284	34.86	0.25481	34.86	0.21073
34.88	0.10185	34.88	0.21907	34.88	0.26202	34.88	0.23563
34.9	0.10802	34.9	0.23124	34.9	0.26442	34.9	0.2433
34.92	0.1142	34.92	0.24341	34.92	0.28365	34.92	0.24521
34.94	0.11265	34.94	0.25152	34.94	0.30529	34.94	0.25096
34.96	0.11883	34.96	0.25963	34.96	0.32692	34.96	0.25862
34.98	0.10185	34.98	0.26572	34.98	0.34856	34.98	0.25096
35	0.09259	35	0.27383	35	0.35577	35	0.23946
35.02	0.07562	35.02	0.27992	35.02	0.35817	35.02	0.25287
35.04	0.06173	35.04	0.29006	35.04	0.32212	35.04	0.2682
35.06	0.05556	35.06	0.29817	35.06	0.32692	35.06	0.2682
35.08	0.04167	35.08	0.30629	35.08	0.30288	35.08	0.26054
35.1	0.02932	35.1	0.31237	35.1	0.29808	35.1	0.24904
35.12	0.02778	35.12	0.3144	35.12	0.26923	35.12	0.2069
35.14	0.02932	35.14	0.31034	35.14	0.26442	35.14	0.18582
35.16	0.03704	35.16	0.30223	35.16	0.23558	35.16	0.17241
35.18	0.04475	35.18	0.29209	35.18	0.20673	35.18	0.15134
35.2	0.04475	35.2	0.28195	35.2	0.16827	35.2	0.14943
35.22	0.04167	35.22	0.27181	35.22	0.16106	35.22	0.16284
35.24	0.02623	35.24	0.26166	35.24	0.14663	35.24	0.16092
35.26	0.0108	35.26	0.25558	35.26	0.14904	35.26	0.15517
35.28	0.00772	35.28	0.24544	35.28	0.15144	35.28	0.15517
35.3	0.01389	35.3	0.23529	35.3	0.14904	35.3	0.13602
35.32	0.01852	35.32	0.22312	35.32	0.11779	35.32	0.11111
35.34	0.02932	35.34	0.2069	35.34	0.09135	35.34	0.09579
35.36	0.03241	35.36	0.18864	35.36	0.07212	35.36	0.08429
35.38	0.03241	35.38	0.16836	35.38	0.0625	35.38	0.06705
35.4	0.03241	35.4	0.15213	35.4	0.05529	35.4	0.0728
35.42	0.02623	35.42	0.13793	35.42	0.05529	35.42	0.0613
35.44	0.02778	35.44	0.12779	35.44	0.0649	35.44	0.05172
35.46	0.02932	35.46	0.12373	35.46	0.06971	35.46	0.04215
35.48	0.02623	35.48	0.11968	35.48	0.06731	35.48	0.0364
35.5	0.0216	35.5	0.11562	35.5	0.07212	35.5	0.0364
35.52	0.01852	35.52	0.10953	35.52	0.06971	35.52	0.04023
35.54	0.01698	35.54	0.10345	35.54	0.0625	35.54	0.03831
35.56	0.01852	35.56	0.09331	35.56	0.04327	35.56	0.04215
35.58	0.01389	35.58	0.08114	35.58	0.03365	35.58	0.03831
35.6	0.01235	35.6	0.07302	35.6	0.03125	35.6	0.03448
35.62	0.0108	35.62	0.06491	35.62	0.03365	35.62	0.02682
35.64	0.01235	35.64	0.06085	35.64	0.02404	35.64	0.02299
35.66	0.00772	35.66	0.0568	35.66	0.02644	35.66	0.01916
35.68	0.01235	35.68	0.0568	35.68	0.02163	35.68	0.01916
35.7	0.01543	35.7	0.05477	35.7	0.02644	35.7	0.0249
35.72	0.01698	35.72	0.05477	35.72	0.03365	35.72	0.02299
35.74	0.01543	35.74	0.05274	35.74	0.03125	35.74	0.01724
35.76	0.01698	35.76	0.04665	35.76	0.04567	35.76	0.01341
35.78	0.01698	35.78	0.04057	35.78	0.04327	35.78	0.01341
35.8	0.02315	35.8	0.03448	35.8	0.03606	35.8	0.00383
35.82	0.02623	35.82	0.0284	35.82	0.03365	35.82	0.00958
35.84	0.02623	35.84	0.02434	35.84	0.02163	35.84	0.00766
35.86	0.02932	35.86	0.02231	35.86	0.01683	35.86	0.02299
35.88	0.02623	35.88	0.02231	35.88	0.01202	35.88	0.02874
35.9	0.02006	35.9	0.02231	35.9	0.01923	35.9	0.03831
35.92	0.01852	35.92	0.02434	35.92	0.02644	35.92	0.04023
35.94	0.00772	35.94	0.02637	35.94	0.02163	35.94	0.03831
35.96	0.00772	35.96	0.0284	35.96	0.02404	35.96	0.03065
35.98	0.00617	35.98	0.0284	35.98	0.01683	35.98	0.02682
36	0.01235	36	0.02637	36	0.0024	36	0.01341
36.02	0.01235	36.02	0.02434	36.02	0.00721	36.02	0.00575
36.04	0.01389	36.04	0.02231	36.04	0.00721	36.04	0.00192
36.06	0.01389	36.06	0.01826	36.06	0.02163	36.06	0.00575
36.08	0.01389	36.08	0.01623	36.08	0.02644	36.08	0.00383
36.1	0.01543	36.1	0.0142	36.1	0.02644	36.1	0.00766
36.12	0.02315	36.12	0.01217	36.12	0.02404	36.12	0.00766
36.14	0.02778	36.14	0.0142	36.14	0.01202	36.14	0.01533
36.16	0.03395	36.16	0.01623	36.16	0.00481	36.16	0.01724
36.18	0.03241	36.18	0.01826	36.18	0.00721	36.18	0.01916
36.2	0.02006	36.2	0.02231	36.2	0.00721	36.2	0.02107
36.22	0.01852	36.22	0.02434	36.22	0.01202	36.22	0.01916
36.24	0.01235	36.24	0.02434	36.24	0.01202	36.24	0.02299
36.26	0.01235	36.26	0.02231	36.26	0.00721	36.26	0.02107
36.28	0.01698	36.28	0.01826	36.28	0.00721	36.28	0.01533
36.3	0.02469	36.3	0.0142	36.3	0.0024	36.3	0.00383
36.32	0.03395	36.32	0.01014	36.32	0.00481	36.32	0.00383
36.34	0.03549	36.34	0.00811	36.34	0.00481	36.34	0.00766
36.36	0.02778	36.36	0.00811	36.36	0.00962	36.36	0.00766
36.38	0.02623	36.38	0.00811	36.38	0.0024	36.38	0.00575
36.4	0.01698	36.4	0.01014	36.4	0.01683	36.4	0.00766
36.42	0.00926	36.42	0.01217	36.42	0.02163	36.42	0.00766
36.44	0.01235	36.44	0.01217	36.44	0.02644	36.44	0.00766
36.46	0.01698	36.46	0.01217	36.46	0.02644	36.46	0.00575
36.48	0.02469	36.48	0.01014	36.48	0.01442	36.48	0
36.5	0.03549	36.5	0.00811	36.5	0.01442	36.5	0
36.52	0.03858	36.52	0.00609	36.52	0.01683	36.52	0.00192
36.54	0.04012	36.54	0.00609	36.54	0.01923	36.54	0.00383
36.56	0.03549	36.56	0.00811	36.56	0.03125	36.56	0.01149
36.58	0.02778	36.58	0.01217	36.58	0.04087	36.58	0.01724
36.6	0.0216	36.6	0.01623	36.6	0.04808	36.6	0.01916
36.62	0.01543	36.62	0.02028	36.62	0.04808	36.62	0.02107
36.64	0.00772	36.64	0.02231	36.64	0.03606	36.64	0.01916
36.66	0.0108	36.66	0.02231	36.66	0.03365	36.66	0.01533
36.68	0.01389	36.68	0.02231	36.68	0.02885	36.68	0.00575
36.7	0.01852	36.7	0.01826	36.7	0.02404	36.7	0.00766
36.72	0.02006	36.72	0.01623	36.72	0.00721	36.72	0.00192
36.74	0.02469	36.74	0.0142	36.74	0.0024	36.74	0
36.76	0.02006	36.76	0.0142	36.76	0	36.76	0.00383
36.78	0.01698	36.78	0.01623	36.78	0.00962	36.78	0.00192
36.8	0.00617	36.8	0.01826	36.8	0.00962	36.8	0.00192
36.82	0.00926	36.82	0.02028	36.82	0.01442	36.82	0.00575
36.84	0.01389	36.84	0.02231	36.84	0.01923	36.84	0.00766
36.86	0.01852	36.86	0.02231	36.86	0.02163	36.86	0.00766
36.88	0.02006	36.88	0.02028	36.88	0.01683	36.88	0.01149
36.9	0.0216	36.9	0.01623	36.9	0.00962	36.9	0.01341
36.92	0.02469	36.92	0.0142	36.92	0.00481	36.92	0.01533
36.94	0.02469	36.94	0.01014	36.94	0.00481	36.94	0.01341
36.96	0.0216	36.96	0.00811	36.96	0.0024	36.96	0.01149
36.98	0.02469	36.98	0.00609	36.98	0.00481	36.98	0.01149
37	0.03086	37	0.00609	37	0.00962	37	0.01724
37.02	0.03241	37.02	0.00609	37.02	0.00962	37.02	0.0249
37.04	0.02623	37.04	0.00609	37.04	0.00962	37.04	0.02682
37.06	0.02778	37.06	0.00811	37.06	0.00481	37.06	0.02874
37.08	0.02778	37.08	0.01014	37.08	0.0024	37.08	0.02874
37.1	0.03086	37.1	0.0142	37.1	0	37.1	0.02682
37.12	0.03086	37.12	0.01826	37.12	0.0024	37.12	0.02299
37.14	0.04167	37.14	0.02028	37.14	0	37.14	0.01724
37.16	0.05556	37.16	0.02434	37.16	0.00721	37.16	0.01149
37.18	0.04938	37.18	0.02637	37.18	0.01202	37.18	0.01341
37.2	0.05093	37.2	0.03043	37.2	0.01442	37.2	0.01341
37.22	0.05401	37.22	0.03245	37.22	0.01683	37.22	0.01533
37.24	0.05556	37.24	0.03448	37.24	0.01442	37.24	0.01341
37.26	0.06327	37.26	0.03651	37.26	0.00481	37.26	0.01533
37.28	0.07716	37.28	0.03448	37.28	0.00721	37.28	0.01341
37.3	0.08488	37.3	0.03245	37.3	0.0024	37.3	0.01724
37.32	0.08796	37.32	0.0284	37.32	0.00721	37.32	0.01916
37.34	0.08179	37.34	0.02231	37.34	0.00962	37.34	0.02299
37.36	0.08179	37.36	0.01826	37.36	0.00962	37.36	0.02107
37.38	0.08796	37.38	0.01623	37.38	0.00962	37.38	0.0249
37.4	0.10185	37.4	0.01826	37.4	0.00962	37.4	0.0249
37.42	0.11574	37.42	0.02028	37.42	0.00481	37.42	0.01724
37.44	0.13889	37.44	0.02434	37.44	0.00962	37.44	0.01916
37.46	0.14043	37.46	0.02637	37.46	0.00962	37.46	0.02107
37.48	0.14815	37.48	0.0284	37.48	0.00721	37.48	0.01916
37.5	0.15123	37.5	0.0284	37.5	0.0024	37.5	0.0249
37.52	0.15741	37.52	0.02637	37.52	0.01442	37.52	0.02874
37.54	0.16821	37.54	0.02231	37.54	0.02404	37.54	0.02299
37.56	0.17438	37.56	0.01826	37.56	0.02404	37.56	0.02299
37.58	0.1821	37.58	0.01623	37.58	0.02644	37.58	0.02107
37.6	0.2037	37.6	0.0142	37.6	0.02885	37.6	0.01533
37.62	0.21914	37.62	0.0142	37.62	0.02163	37.62	0.00575
37.64	0.24074	37.64	0.01623	37.64	0.00962	37.64	0.00766
37.66	0.25617	37.66	0.01826	37.66	0.0024	37.66	0.00192
37.68	0.27006	37.68	0.02028	37.68	0.0024	37.68	0.00958
37.7	0.27623	37.7	0.02231	37.7	0.00481	37.7	0.01341
37.72	0.27623	37.72	0.02434	37.72	0	37.72	0.01341
37.74	0.28395	37.74	0.02637	37.74	0.01202	37.74	0.01149
37.76	0.29938	37.76	0.02637	37.76	0.01683	37.76	0.01341
37.78	0.31173	37.78	0.0284	37.78	0.01683	37.78	0.00958
37.8	0.31636	37.8	0.0284	37.8	0.01442	37.8	0.00575
37.82	0.31636	37.82	0.02434	37.82	0.01202	37.82	0.00192
37.84	0.31944	37.84	0.02231	37.84	0.0024	37.84	0.00383
37.86	0.32407	37.86	0.01623	37.86	0.00481	37.86	0.00383
37.88	0.32253	37.88	0.01217	37.88	0	37.88	0.00383
37.9	0.31481	37.9	0.00811	37.9	0	37.9	0.00958
37.92	0.29475	37.92	0.00609	37.92	0	37.92	0.01149
37.94	0.26698	37.94	0.00811	37.94	0.00721	37.94	0.01341
37.96	0.23765	37.96	0.01014	37.96	0.01683	37.96	0.01724
37.98	0.21914	37.98	0.0142	37.98	0.02404	37.98	0.01724
38	0.22377	38	0.01826	38	0.02644	38	0.01341
38.02	0.2284	38.02	0.02231	38.02	0.02404	38.02	0.01724
38.04	0.22994	38.04	0.02434	38.04	0.01442	38.04	0.01341
38.06	0.22068	38.06	0.02434	38.06	0.00721	38.06	0.01341
38.08	0.20679	38.08	0.02434	38.08	0.00721	38.08	0.00958
38.1	0.17901	38.1	0.02231	38.1	0.01683	38.1	0.01916
38.12	0.14198	38.12	0.02231	38.12	0.02404	38.12	0.02299
38.14	0.12346	38.14	0.02231	38.14	0.02404	38.14	0.03257
38.16	0.12346	38.16	0.02231	38.16	0.01923	38.16	0.0364
38.18	0.1034	38.18	0.02231	38.18	0.01442	38.18	0.04215
38.2	0.09722	38.2	0.02028	38.2	0.00721	38.2	0.04789
38.22	0.09722	38.22	0.02028	38.22	0.02644	38.22	0.05556
38.24	0.10031	38.24	0.01826	38.24	0.04087	38.24	0.04789
38.26	0.08951	38.26	0.01623	38.26	0.05048	38.26	0.05747
38.28	0.09259	38.28	0.01217	38.28	0.05288	38.28	0.06513
38.3	0.09105	38.3	0.01014	38.3	0.05288	38.3	0.07471
38.32	0.09105	38.32	0.00811	38.32	0.04087	38.32	0.07471
38.34	0.0679	38.34	0.00609	38.34	0.02644	38.34	0.08046
38.36	0.05556	38.36	0.00609	38.36	0.02885	38.36	0.08238
38.38	0.05247	38.38	0.00811	38.38	0.05048	38.38	0.09004
38.4	0.05247	38.4	0.00811	38.4	0.07212	38.4	0.09962
38.42	0.05093	38.42	0.01014	38.42	0.09615	38.42	0.09387
38.44	0.06327	38.44	0.01217	38.44	0.10817	38.44	0.09195
38.46	0.05247	38.46	0.0142	38.46	0.13462	38.46	0.10345
38.48	0.05401	38.48	0.01623	38.48	0.13462	38.48	0.10536
38.5	0.04321	38.5	0.01826	38.5	0.13942	38.5	0.09962
38.52	0.04012	38.52	0.02028	38.52	0.13462	38.52	0.10536
38.54	0.05247	38.54	0.02028	38.54	0.13462	38.54	0.11303
38.56	0.06636	38.56	0.02028	38.56	0.13462	38.56	0.12261
38.58	0.06636	38.58	0.01826	38.58	0.13221	38.58	0.13793
38.6	0.07716	38.6	0.0142	38.6	0.12019	38.6	0.16284
38.62	0.08333	38.62	0.01217	38.62	0.13942	38.62	0.17625
38.64	0.08796	38.64	0.01217	38.64	0.15144	38.64	0.19349
38.66	0.08333	38.66	0.01217	38.66	0.17067	38.66	0.2069
38.68	0.08951	38.68	0.0142	38.68	0.16827	38.68	0.21264
38.7	0.08025	38.7	0.01623	38.7	0.1899	38.7	0.21073
38.72	0.07407	38.72	0.01826	38.72	0.19952	38.72	0.21648
38.74	0.06481	38.74	0.01826	38.74	0.1851	38.74	0.21839
38.76	0.06944	38.76	0.01623	38.76	0.18269	38.76	0.22797
38.78	0.07562	38.78	0.0142	38.78	0.17788	38.78	0.23946
38.8	0.06944	38.8	0.01217	38.8	0.17067	38.8	0.26054
38.82	0.0679	38.82	0.01217	38.82	0.18029	38.82	0.2682
38.84	0.0679	38.84	0.01217	38.84	0.17308	38.84	0.26628
38.86	0.05093	38.86	0.01217	38.86	0.16827	38.86	0.26628
38.88	0.03395	38.88	0.0142	38.88	0.16587	38.88	0.25862
38.9	0.03704	38.9	0.0142	38.9	0.15385	38.9	0.2318
38.92	0.0463	38.92	0.0142	38.92	0.14183	38.92	0.21648
38.94	0.06327	38.94	0.0142	38.94	0.11779	38.94	0.1954
38.96	0.06327	38.96	0.01217	38.96	0.10817	38.96	0.18199
38.98	0.07562	38.98	0.01217	38.98	0.11298	38.98	0.15517
39	0.07562	39	0.01014	39	0.09375	39	0.13985
39.02	0.0679	39.02	0.01014	39.02	0.0649	39.02	0.12069
39.04	0.04475	39.04	0.01014	39.04	0.05288	39.04	0.09387
39.06	0.03549	39.06	0.01217	39.06	0.04808	39.06	0.08238
39.08	0.02315	39.08	0.0142	39.08	0.03606	39.08	0.06322
39.1	0.01235	39.1	0.0142	39.1	0.03606	39.1	0.05747
39.12	0	39.12	0.0142	39.12	0.04087	39.12	0.0613
39.14	0.00463	39.14	0.01217	39.14	0.03606	39.14	0.06705
39.16	0.00772	39.16	0.01217	39.16	0.03125	39.16	0.07471
39.18	0.0108	39.18	0.01014	39.18	0.01442	39.18	0.06705
39.2	0.0108	39.2	0.01217	39.2	0.00481	39.2	0.06322
39.22	0.0108	39.22	0.0142	39.22	0.00481	39.22	0.05556
39.24	0.00926	39.24	0.01623	39.24	0	39.24	0.04215
39.26	0.00463	39.26	0.02028	39.26	0.00721	39.26	0.02682
39.28	0	39.28	0.02231	39.28	0.00721	39.28	0.01341
39.3	0.00309	39.3	0.02231	39.3	0.00481	39.3	0.02107
39.32	0.00617	39.32	0.02028	39.32	0.00481	39.32	0.01533
39.34	0.01543	39.34	0.01826	39.34	0.0024	39.34	0.01724
39.36	0.02469	39.36	0.0142	39.36	0	39.36	0.0249
39.38	0.03086	39.38	0.01217	39.38	0.00721	39.38	0.02682
39.4	0.02778	39.4	0.01217	39.4	0.01202	39.4	0.02299
39.42	0.02623	39.42	0.01217	39.42	0.01202	39.42	0.02299
39.44	0.02006	39.44	0.0142	39.44	0.02404	39.44	0.01916
39.46	0.01389	39.46	0.0142	39.46	0.03606	39.46	0.01149
39.48	0.00617	39.48	0.01623	39.48	0.03606	39.48	0.00766
39.5	0.0108	39.5	0.01623	39.5	0.03846	39.5	0.00766
39.52	0.01543	39.52	0.01623	39.52	0.03125	39.52	0
39.54	0.02006	39.54	0.0142	39.54	0.03846	39.54	0
39.56	0.02006	39.56	0.01217	39.56	0.02644	39.56	0.00383
39.58	0.03395	39.58	0.01014	39.58	0.01442	39.58	0.00383
39.6	0.03704	39.6	0.01014	39.6	0.01442	39.6	0.00383
39.62	0.03858	39.62	0.01217	39.62	0.00962	39.62	0.00192
39.64	0.03395	39.64	0.0142	39.64	0	39.64	0.00383
39.66	0.03549	39.66	0.01826	39.66	0	39.66	0.00192
39.68	0.03549	39.68	0.02028	39.68	0.00721	39.68	0.00575
39.7	0.02932	39.7	0.02231	39.7	0.01202	39.7	0.00958
39.72	0.03086	39.72	0.02028	39.72	0.01442	39.72	0.01149
39.74	0.03241	39.74	0.01826	39.74	0.01202	39.74	0.01724
39.76	0.03704	39.76	0.0142	39.76	0.01442	39.76	0.01724
39.78	0.04167	39.78	0.00811	39.78	0.01923	39.78	0.01724
39.8	0.05247	39.8	0.00406	39.8	0.02163	39.8	0.01149
39.82	0.06481	39.82	0.00203	39.82	0.02163	39.82	0.00192
39.84	0.07253	39.84	0.00203	39.84	0.03125	39.84	0.00958
39.86	0.08025	39.86	0.00609	39.86	0.02885	39.86	0.00958
39.88	0.09414	39.88	0.01217	39.88	0.03606	39.88	0.0249
39.9	0.08951	39.9	0.02028	39.9	0.02404	39.9	0.03065
39.92	0.09568	39.92	0.0284	39.92	0.03846	39.92	0.04406
39.94	0.09877	39.94	0.03448	39.94	0.04567	39.94	0.04598
39.96	0.11265	39.96	0.03854	39.96	0.04567	39.96	0.04981
39.98	0.11728	39.98	0.04057	39.98	0.04567	39.98	0.04215
40	0.12654	40	0.03854	40	0.05529	40	0.04406
40.02	0.14969	40.02	0.03854	40.02	0.04087	40.02	0.04406
40.04	0.18673	40.04	0.03854	40.04	0.04327	40.04	0.0613
40.06	0.19599	40.06	0.03854	40.06	0.04327	40.06	0.06897
40.08	0.21451	40.08	0.0426	40.08	0.07212	40.08	0.09004
40.1	0.2392	40.1	0.05071	40.1	0.10337	40.1	0.11494
40.12	0.24537	40.12	0.06085	40.12	0.13462	40.12	0.13793
40.14	0.25772	40.14	0.07302	40.14	0.15865	40.14	0.13602
40.16	0.27469	40.16	0.08722	40.16	0.19231	40.16	0.14559
40.18	0.29784	40.18	0.10345	40.18	0.18269	40.18	0.15326
40.2	0.33796	40.2	0.11765	40.2	0.16827	40.2	0.18199
40.22	0.37037	40.22	0.12982	40.22	0.17548	40.22	0.19923
40.24	0.41358	40.24	0.14199	40.24	0.19952	40.24	0.22222
40.26	0.46759	40.26	0.15416	40.26	0.21635	40.26	0.2318
40.28	0.49537	40.28	0.16633	40.28	0.27163	40.28	0.24904
40.3	0.52006	40.3	0.18053	40.3	0.32933	40.3	0.27969
40.32	0.53858	40.32	0.19675	40.32	0.39904	40.32	0.2931
40.34	0.53549	40.34	0.21298	40.34	0.43269	40.34	0.31034
40.36	0.52623	40.36	0.23124	40.36	0.45913	40.36	0.34674
40.38	0.53549	40.38	0.25152	40.38	0.47596	40.38	0.4023
40.4	0.53858	40.4	0.27181	40.4	0.47837	40.4	0.44444
40.42	0.5571	40.42	0.29412	40.42	0.47596	40.42	0.48467
40.44	0.54012	40.44	0.31846	40.44	0.49038	40.44	0.54598
40.46	0.51852	40.46	0.3428	40.46	0.51923	40.46	0.57663
40.48	0.52315	40.48	0.36917	40.48	0.55288	40.48	0.60153
40.5	0.50926	40.5	0.39554	40.5	0.59856	40.5	0.62835
40.52	0.47377	40.52	0.42394	40.52	0.63942	40.52	0.64943
40.54	0.45062	40.54	0.45233	40.54	0.68269	40.54	0.6705
40.56	0.41667	40.56	0.48073	40.56	0.72356	40.56	0.67625
40.58	0.37963	40.58	0.50913	40.58	0.74519	40.58	0.68582
40.6	0.31327	40.6	0.53347	40.6	0.73317	40.6	0.66858
40.62	0.27006	40.62	0.55375	40.62	0.73077	40.62	0.64943
40.64	0.23765	40.64	0.56592	40.64	0.69952	40.64	0.64751
40.66	0.21296	40.66	0.56998	40.66	0.64183	40.66	0.59962
40.68	0.17593	40.68	0.56592	40.68	0.60096	40.68	0.56513
40.7	0.16204	40.7	0.55578	40.7	0.57692	40.7	0.53257
40.72	0.14043	40.72	0.53955	40.72	0.52163	40.72	0.50192
40.74	0.11883	40.74	0.51927	40.74	0.47596	40.74	0.44636
40.76	0.09722	40.76	0.50101	40.76	0.4351	40.76	0.39655
40.78	0.08488	40.78	0.48276	40.78	0.39663	40.78	0.36207
40.8	0.06173	40.8	0.4645	40.8	0.32933	40.8	0.32567
40.82	0.04938	40.82	0.44828	40.82	0.2524	40.82	0.27395
40.84	0.04321	40.84	0.42799	40.84	0.22837	40.84	0.24904
40.86	0.04321	40.86	0.40771	40.86	0.19471	40.86	0.19732
40.88	0.02778	40.88	0.38337	40.88	0.15144	40.88	0.18008
40.9	0.0216	40.9	0.35497	40.9	0.15144	40.9	0.14368
40.92	0.0216	40.92	0.32657	40.92	0.14423	40.92	0.11686
40.94	0.01852	40.94	0.29817	40.94	0.12981	40.94	0.07663
40.96	0.02006	40.96	0.26978	40.96	0.10817	40.96	0.05939
40.98	0.01852	40.98	0.24341	40.98	0.08413	40.98	0.05364
41	0.02623	41	0.21907	41	0.07452	41	0.04598
41.02	0.02315	41.02	0.19878	41.02	0.05769	41.02	0.04023
41.04	0.02006	41.04	0.1785	41.04	0.03606	41.04	0.03831
41.06	0.01852	41.06	0.16227	41.06	0.02885	41.06	0.0249
41.08	0.01698	41.08	0.14807	41.08	0.01923	41.08	0.02682
41.1	0.0108	41.1	0.1359	41.1	0.00721	41.1	0.01341
41.12	0.01235	41.12	0.12779	41.12	0.00481	41.12	0.00958
41.14	0.00617	41.14	0.1217	41.14	0.0024	41.14	0.00766
41.16	0	41.16	0.11562	41.16	0.01202	41.16	0.01149
41.18	0.00309	41.18	0.10953	41.18	0.02644	41.18	0.01341
41.2	0.0108	41.2	0.10142	41.2	0.03846	41.2	0.01533
41.22	0.0216	41.22	0.09331	41.22	0.04808	41.22	0.01533
41.24	0.03086	41.24	0.08316	41.24	0.05529	41.24	0.00958
41.26	0.03395	41.26	0.07302	41.26	0.05529	41.26	0.00958
41.28	0.03241	41.28	0.06085	41.28	0.05288	41.28	0.00766
41.3	0.02315	41.3	0.04868	41.3	0.03365	41.3	0.00192
41.32	0.01389	41.32	0.04057	41.32	0.02644	41.32	0.00192
41.34	0.00926	41.34	0.03448	41.34	0.03606	41.34	0.00766
41.36	0.00309	41.36	0.03043	41.36	0.03606	41.36	0.00575
41.38	0.00617	41.38	0.03043	41.38	0.03125	41.38	0.00958
41.4	0.01235	41.4	0.03245	41.4	0.02885	41.4	0.01149
41.42	0.01543	41.42	0.03448	41.42	0.03606	41.42	0.02299
41.44	0.01543	41.44	0.03448	41.44	0.03365	41.44	0.02107
41.46	0.01543	41.46	0.03448	41.46	0.02644	41.46	0.03257
41.48	0.01543	41.48	0.03043	41.48	0.02404	41.48	0.04023
41.5	0.01389	41.5	0.02637	41.5	0.02404	41.5	0.03831
41.52	0.00926	41.52	0.02028	41.52	0.02163	41.52	0.0364
41.54	0.00772	41.54	0.0142	41.54	0.01683	41.54	0.02874
41.56	0.01235	41.56	0.00811	41.56	0.01923	41.56	0.01724
41.58	0.01389	41.58	0.00406	41.58	0.03125	41.58	0.00766
41.6	0.00772	41.6	0.00203	41.6	0.03125	41.6	0
41.62	0.01543	41.62	0.00406	41.62	0.03125	41.62	0.00383
41.64	0.01852	41.64	0.00609	41.64	0.02163	41.64	0
41.66	0.02006	41.66	0.01014	41.66	0.01202	41.66	0.00766
41.68	0.01698	41.68	0.0142	41.68	0.01683	41.68	0.01533
41.7	0.02006	41.7	0.01623	41.7	0.02163	41.7	0.01916
41.72	0.02006	41.72	0.01623	41.72	0.01923	41.72	0.01916
41.74	0.01543	41.74	0.0142	41.74	0.02404	41.74	0.02107
41.76	0.00926	41.76	0.01217	41.76	0.02163	41.76	0.01916
41.78	0.01235	41.78	0.00811	41.78	0.01442	41.78	0.01341
41.8	0.0108	41.8	0.00406	41.8	0.00721	41.8	0.00958
41.82	0.00926	41.82	0.00203	41.82	0.00721	41.82	0.00766
41.84	0.00772	41.84	0.00203	41.84	0.01442	41.84	0.00192
41.86	0.00772	41.86	0.00406	41.86	0.01683	41.86	0
41.88	0.00617	41.88	0.00811	41.88	0.02163	41.88	0.00192
41.9	0	41.9	0.01217	41.9	0.02644	41.9	0.00192
41.92	0.00309	41.92	0.01826	41.92	0.02404	41.92	0.00192
41.94	0.00772	41.94	0.02231	41.94	0.01923	41.94	0.00383
41.96	0.01852	41.96	0.02434	41.96	0.01202	41.96	0.00383
41.98	0.02623	41.98	0.02434	41.98	0.00962	41.98	0.00383
42	0.02778	42	0.02231	42	0.01202	42	0.00383
42.02	0.02315	42.02	0.01826	42.02	0.00962	42.02	0.00383
42.04	0.01852	42.04	0.0142	42.04	0.01442	42.04	0
42.06	0.00772	42.06	0.01014	42.06	0.01442	42.06	0.00192
42.08	0.00154	42.08	0.00811	42.08	0.01202	42.08	0.00958
42.1	0	42.1	0.00811	42.1	0.01202	42.1	0.01149
42.12	0.00463	42.12	0.00811	42.12	0.01202	42.12	0.01341
42.14	0.0108	42.14	0.01014	42.14	0.01683	42.14	0.01724
42.16	0.01235	42.16	0.01217	42.16	0.02163	42.16	0.01724
42.18	0.01235	42.18	0.0142	42.18	0.02163	42.18	0.01724
42.2	0.01698	42.2	0.01826	42.2	0.02404	42.2	0.01533
42.22	0.02006	42.22	0.02434	42.22	0.02163	42.22	0.00958
42.24	0.01698	42.24	0.0284	42.24	0.02163	42.24	0.00192
42.26	0.01698	42.26	0.03245	42.26	0.01683	42.26	0.00383
42.28	0.02006	42.28	0.03651	42.28	0.01202	42.28	0
42.3	0.01852	42.3	0.03651	42.3	0.00962	42.3	0.00192
42.32	0.01389	42.32	0.03651	42.32	0.01683	42.32	0.00766
42.34	0.01389	42.34	0.03448	42.34	0.02163	42.34	0.01341
42.36	0.0108	42.36	0.03245	42.36	0.02644	42.36	0.01341
42.38	0.01389	42.38	0.03245	42.38	0.02885	42.38	0.01916
42.4	0.0216	42.4	0.03245	42.4	0.02644	42.4	0.01724
42.42	0.03241	42.42	0.03651	42.42	0.02163	42.42	0.01916
42.44	0.04321	42.44	0.0426	42.44	0.02404	42.44	0.01149
42.46	0.05093	42.46	0.04868	42.46	0.02163	42.46	0.01149
42.48	0.05247	42.48	0.0568	42.48	0.03365	42.48	0.01916
42.5	0.05093	42.5	0.06085	42.5	0.03606	42.5	0.02107
42.52	0.04321	42.52	0.06491	42.52	0.04327	42.52	0.03065
42.54	0.04012	42.54	0.06491	42.54	0.05048	42.54	0.03831
42.56	0.0463	42.56	0.06491	42.56	0.05048	42.56	0.04215
42.58	0.05093	42.58	0.06288	42.58	0.05288	42.58	0.04789
42.6	0.06327	42.6	0.06085	42.6	0.05769	42.6	0.05172
42.62	0.0787	42.62	0.06085	42.62	0.07933	42.62	0.06322
42.64	0.09105	42.64	0.06491	42.64	0.09615	42.64	0.0613
42.66	0.10031	42.66	0.07099	42.66	0.08654	42.66	0.06322
42.68	0.11265	42.68	0.07708	42.68	0.10096	42.68	0.06705
42.7	0.12809	42.7	0.08722	42.7	0.1226	42.7	0.06322
42.72	0.15278	42.72	0.09331	42.72	0.11298	42.72	0.07471
42.74	0.16512	42.74	0.09939	42.74	0.11058	42.74	0.08429
42.76	0.17284	42.76	0.10142	42.76	0.12019	42.76	0.09387
42.78	0.17901	42.78	0.10142	42.78	0.14663	42.78	0.10153
42.8	0.18981	42.8	0.09939	42.8	0.16827	42.8	0.12069
42.82	0.18827	42.82	0.09939	42.82	0.16106	42.82	0.13985
42.84	0.17747	42.84	0.10142	42.84	0.1875	42.84	0.16092
42.86	0.1929	42.86	0.10751	42.86	0.21394	42.86	0.17241
42.88	0.21451	42.88	0.11765	42.88	0.21394	42.88	0.1954
42.9	0.23611	42.9	0.12779	42.9	0.22837	42.9	0.22222
42.92	0.2392	42.92	0.13793	42.92	0.25	42.92	0.23946
42.94	0.24846	42.94	0.14402	42.94	0.27644	42.94	0.24904
42.96	0.27006	42.96	0.14604	42.96	0.3125	42.96	0.26054
42.98	0.2716	42.98	0.14402	42.98	0.32452	42.98	0.2567
43	0.25772	43	0.13996	43	0.375	43	0.27586
43.02	0.25309	43.02	0.13387	43.02	0.41106	43.02	0.29885
43.04	0.24846	43.04	0.12779	43.04	0.43029	43.04	0.32567
43.06	0.24228	43.06	0.12373	43.06	0.44712	43.06	0.34291
43.08	0.21296	43.08	0.12373	43.08	0.44471	43.08	0.37165
43.1	0.1929	43.1	0.12576	43.1	0.42788	43.1	0.39655
43.12	0.17593	43.12	0.12982	43.12	0.41346	43.12	0.40805
43.14	0.14969	43.14	0.13387	43.14	0.41346	43.14	0.41379
43.16	0.12037	43.16	0.1359	43.16	0.42548	43.16	0.40996
43.18	0.11574	43.18	0.1359	43.18	0.45192	43.18	0.39655
43.2	0.1142	43.2	0.13387	43.2	0.46635	43.2	0.39655
43.22	0.10802	43.22	0.12576	43.22	0.47356	43.22	0.38889
43.24	0.10957	43.24	0.11765	43.24	0.44471	43.24	0.36973
43.26	0.11111	43.26	0.10751	43.26	0.39183	43.26	0.34483
43.28	0.09722	43.28	0.09736	43.28	0.35577	43.28	0.31609
43.3	0.07716	43.3	0.08925	43.3	0.3125	43.3	0.28927
43.32	0.05247	43.32	0.08316	43.32	0.26202	43.32	0.26437
43.34	0.04321	43.34	0.07911	43.34	0.24519	43.34	0.2318
43.36	0.02778	43.36	0.07505	43.36	0.23798	43.36	0.20307
43.38	0.01235	43.38	0.07099	43.38	0.21875	43.38	0.18774
43.4	0.01235	43.4	0.06897	43.4	0.18269	43.4	0.16667
43.42	0.01543	43.42	0.06491	43.42	0.15144	43.42	0.14943
43.44	0.01389	43.44	0.06085	43.44	0.13462	43.44	0.14176
43.46	0.01852	43.46	0.05477	43.46	0.10577	43.46	0.13027
43.48	0.02469	43.48	0.04665	43.48	0.07692	43.48	0.10153
43.5	0.02006	43.5	0.04057	43.5	0.05529	43.5	0.08621
43.52	0.02006	43.52	0.03245	43.52	0.04808	43.52	0.07088
43.54	0.0216	43.54	0.02637	43.54	0.02885	43.54	0.05172
43.56	0.02006	43.56	0.02028	43.56	0.00721	43.56	0.03831
43.58	0.01389	43.58	0.01826	43.58	0.00481	43.58	0.03065
43.6	0.00772	43.6	0.01623	43.6	0.01923	43.6	0.01533
43.62	0.00772	43.62	0.01826	43.62	0.03125	43.62	0.01341
43.64	0.00617	43.64	0.02028	43.64	0.04567	43.64	0.01724
43.66	0	43.66	0.02231	43.66	0.05769	43.66	0.02107
43.68	0	43.68	0.02434	43.68	0.0625	43.68	0.01724
43.7	0.00309	43.7	0.02637	43.7	0.0649	43.7	0.02299
43.72	0.00926	43.72	0.02434	43.72	0.05048	43.72	0.02682
43.74	0.01235	43.74	0.02231	43.74	0.03846	43.74	0.03257
43.76	0.02006	43.76	0.02028	43.76	0.03365	43.76	0.0364
43.78	0.02315	43.78	0.01623	43.78	0.01923	43.78	0.04023
43.8	0.02315	43.8	0.01623	43.8	0.0024	43.8	0.03257
43.82	0.01698	43.82	0.0142	43.82	0.0024	43.82	0.03257
43.84	0.00617	43.84	0.0142	43.84	0.00721	43.84	0.03065
43.86	0.00463	43.86	0.01623	43.86	0.01683	43.86	0.02299
43.88	0.00463	43.88	0.01623	43.88	0.02404	43.88	0.01916
43.9	0.00154	43.9	0.01623	43.9	0.03125	43.9	0.02299
43.92	0.00617	43.92	0.01623	43.92	0.03606	43.92	0.02299
43.94	0.00772	43.94	0.01623	43.94	0.03606	43.94	0.02874
43.96	0.00772	43.96	0.01623	43.96	0.02404	43.96	0.03065
43.98	0.00617	43.98	0.01826	43.98	0.02644	43.98	0.0364
44	0.00463	44	0.01826	44	0.03125	44	0.03257
44.02	0.00309	44.02	0.01826	44.02	0.02404	44.02	0.02874
44.04	0.00772	44.04	0.01826	44.04	0.02644	44.04	0.02107
44.06	0.00617	44.06	0.01826	44.06	0.02644	44.06	0.00383
44.08	0.00926	44.08	0.01826	44.08	0.02885	44.08	0.00766
44.1	0.00772	44.1	0.01826	44.1	0.02885	44.1	0.01724
44.12	0.01389	44.12	0.01826	44.12	0.01442	44.12	0.02682
44.14	0.01389	44.14	0.02028	44.14	0.02404	44.14	0.03065
44.16	0.01389	44.16	0.02231	44.16	0.02644	44.16	0.03831
44.18	0.01389	44.18	0.02434	44.18	0.02163	44.18	0.04215
44.2	0.01389	44.2	0.02434	44.2	0.02644	44.2	0.03831
44.22	0.00926	44.22	0.02434	44.22	0.02404	44.22	0.03448
44.24	0.00463	44.24	0.02231	44.24	0.02885	44.24	0.02107
44.26	0	44.26	0.02028	44.26	0.02163	44.26	0.00958
44.28	0.00154	44.28	0.01623	44.28	0.01683	44.28	0.00958
44.3	0	44.3	0.0142	44.3	0.02404	44.3	0.00958
44.32	0.00154	44.32	0.01217	44.32	0.02644	44.32	0.01724
44.34	0.00309	44.34	0.01014	44.34	0.02163	44.34	0.02107
44.36	0.01389	44.36	0.01014	44.36	0.02163	44.36	0.02682
44.38	0.02006	44.38	0.01014	44.38	0.02644	44.38	0.03065
44.4	0.02469	44.4	0.01014	44.4	0.02163	44.4	0.03065
44.42	0.02778	44.42	0.01217	44.42	0.02163	44.42	0.03065
44.44	0.02623	44.44	0.0142	44.44	0.02404	44.44	0.01916
44.46	0.02006	44.46	0.01826	44.46	0.01683	44.46	0.01724
44.48	0.01235	44.48	0.02231	44.48	0.01683	44.48	0.01724
44.5	0.00154	44.5	0.02434	44.5	0.00721	44.5	0.01341
44.52	0.00617	44.52	0.02637	44.52	0.00721	44.52	0.0249
44.54	0.00463	44.54	0.02637	44.54	0.01923	44.54	0.02682
44.56	0.00617	44.56	0.02434	44.56	0.02163	44.56	0.03831
44.58	0.00772	44.58	0.02028	44.58	0.02885	44.58	0.04598
44.6	0.0108	44.6	0.01623	44.6	0.02885	44.6	0.04598
44.62	0.01389	44.62	0.01217	44.62	0.02404	44.62	0.04023
44.64	0.01389	44.64	0.01014	44.64	0.01923	44.64	0.02682
44.66	0.0108	44.66	0.01014	44.66	0.0024	44.66	0.0249
44.68	0.00772	44.68	0.01217	44.68	0	44.68	0.01916
44.7	0.0108	44.7	0.0142	44.7	0.01202	44.7	0.01149
44.72	0.01389	44.72	0.01623	44.72	0.01442	44.72	0.00958
44.74	0.01235	44.74	0.02028	44.74	0.00962	44.74	0.00575
44.76	0.01389	44.76	0.02231	44.76	0.01923	44.76	0.00958
44.78	0.01389	44.78	0.02231	44.78	0.03125	44.78	0.01724
44.8	0.01698	44.8	0.02028	44.8	0.03365	44.8	0.02107
44.82	0.01389	44.82	0.01826	44.82	0.02885	44.82	0.02299
44.84	0.00772	44.84	0.01623	44.84	0.01683	44.84	0.02682
44.86	0.0108	44.86	0.01217	44.86	0.02163	44.86	0.03257
44.88	0.01235	44.88	0.01014	44.88	0.02163	44.88	0.0364
44.9	0.01235	44.9	0.01014	44.9	0.01683	44.9	0.03448
44.92	0.00772	44.92	0.01217	44.92	0.02644	44.92	0.03257
44.94	0.00926	44.94	0.0142	44.94	0.03606	44.94	0.03257
44.96	0.00926	44.96	0.01826	44.96	0.03846	44.96	0.02299
44.98	0.01698	44.98	0.02028	44.98	0.03125	44.98	0.02682
45	0.01852	45	0.02231	45	0.01202	45	0.03065
45.02	0.02006	45.02	0.02231	45.02	0.01683	45.02	0.03065
45.04	0.02315	45.04	0.02231	45.04	0.03125	45.04	0.02682
45.06	0.01852	45.06	0.02028	45.06	0.03606	45.06	0.02682
45.08	0.02315	45.08	0.01826	45.08	0.03365	45.08	0.03257
45.1	0.02623	45.1	0.01623	45.1	0.03125	45.1	0.03257
45.12	0.02623	45.12	0.01623	45.12	0.03125	45.12	0.03448
45.14	0.02932	45.14	0.01826	45.14	0.02163	45.14	0.0364
45.16	0.03395	45.16	0.01826	45.16	0.00962	45.16	0.0249
45.18	0.03395	45.18	0.02028	45.18	0.00721	45.18	0.0364
45.2	0.02778	45.2	0.02231	45.2	0.01202	45.2	0.04215
45.22	0.0216	45.22	0.02231	45.22	0.00721	45.22	0.0364
45.24	0.02778	45.24	0.02434	45.24	0.0024	45.24	0.02682
45.26	0.03086	45.26	0.02434	45.26	0.00721	45.26	0.02682
45.28	0.03704	45.28	0.02637	45.28	0.02885	45.28	0.03448
45.3	0.03395	45.3	0.02637	45.3	0.03606	45.3	0.03448
45.32	0.04167	45.32	0.0284	45.32	0.03606	45.32	0.02874
45.34	0.03858	45.34	0.0284	45.34	0.04567	45.34	0.03831
45.36	0.03086	45.36	0.0284	45.36	0.05769	45.36	0.0364
45.38	0.02469	45.38	0.02637	45.38	0.05529	45.38	0.05172
45.4	0.02006	45.4	0.02434	45.4	0.05288	45.4	0.04981
45.42	0.0216	45.42	0.02231	45.42	0.05529	45.42	0.04598
45.44	0.01389	45.44	0.02231	45.44	0.0601	45.44	0.04598
45.46	0.0108	45.46	0.02231	45.46	0.05288	45.46	0.04215
45.48	0.01852	45.48	0.02231	45.48	0.03606	45.48	0.03831
45.5	0.02932	45.5	0.02231	45.5	0.02644	45.5	0.03065
45.52	0.04012	45.52	0.02231	45.52	0.02644	45.52	0.02682
45.54	0.0463	45.54	0.02028	45.54	0.03125	45.54	0.03257
45.56	0.04784	45.56	0.02028	45.56	0.03606	45.56	0.02874
45.58	0.04167	45.58	0.02028	45.58	0.03365	45.58	0.03065
45.6	0.02315	45.6	0.01826	45.6	0.04327	45.6	0.0249
45.62	0.00772	45.62	0.01826	45.62	0.05048	45.62	0.03448
45.64	0	45.64	0.01826	45.64	0.04327	45.64	0.03831
45.66	0	45.66	0.01826	45.66	0.02163	45.66	0.03257
45.68	0.00309	45.68	0.02028	45.68	0.00962	45.68	0.03448
45.7	0.01235	45.7	0.02028	45.7	0.02644	45.7	0.03257
45.72	0.01543	45.72	0.02028	45.72	0.03365	45.72	0.03065
45.74	0.02623	45.74	0.01623	45.74	0.02644	45.74	0.02299
45.76	0.02932	45.76	0.0142	45.76	0.04567	45.76	0.01533
45.78	0.02778	45.78	0.01014	45.78	0.05769	45.78	0.01341
45.8	0.02315	45.8	0.00811	45.8	0.05288	45.8	0.01341
45.82	0.01543	45.82	0.00811	45.82	0.04087	45.82	0.01916
45.84	0.01389	45.84	0.01217	45.84	0.02404	45.84	0.01533
45.86	0.0108	45.86	0.01623	45.86	0.02644	45.86	0.01916
45.88	0.0108	45.88	0.02434	45.88	0.02163	45.88	0.02874
45.9	0.01698	45.9	0.03245	45.9	0.00721	45.9	0.03065
45.92	0.01852	45.92	0.04057	45.92	0.01202	45.92	0.0249
45.94	0.01698	45.94	0.04462	45.94	0.02404	45.94	0.01724
45.96	0.0108	45.96	0.04462	45.96	0.02404	45.96	0.02107
45.98	0.00463	45.98	0.0426	45.98	0.02644	45.98	0.02682
46	0.00617	46	0.03448	46	0.01923	46	0.02682
46.02	0.00772	46.02	0.02637	46.02	0.01923	46.02	0.02299
46.04	0.01852	46.04	0.01623	46.04	0.02163	46.04	0.01916
46.06	0.02623	46.06	0.00811	46.06	0.01442	46.06	0.02299
46.08	0.03395	46.08	0.00203	46.08	0.01202	46.08	0.01724
46.1	0.03704	46.1	0	46.1	0.01442	46.1	0.00958
46.12	0.03241	46.12	0.00203	46.12	0.01442	46.12	0.00383
46.14	0.02623	46.14	0.00609	46.14	0.00962	46.14	0
46.16	0.01698	46.16	0.01217	46.16	0.0024	46.16	0.01149
46.18	0.00617	46.18	0.01826	46.18	0.0024	46.18	0.01724
46.2	0.00617	46.2	0.02434	46.2	0.00721	46.2	0.01724
46.22	0.0108	46.22	0.0284	46.22	0.00962	46.22	0.02299
46.24	0.0108	46.24	0.03043	46.24	0.00962	46.24	0.0249
46.26	0.01389	46.26	0.03043	46.26	0.00962	46.26	0.02682
46.28	0.01235	46.28	0.03043	46.28	0.00962	46.28	0.02299
46.3	0.01389	46.3	0.03043	46.3	0.01202	46.3	0.02107
46.32	0.00926	46.32	0.03245	46.32	0.01202	46.32	0.02107
46.34	0.00309	46.34	0.03245	46.34	0.00962	46.34	0.01724
46.36	0.01389	46.36	0.03448	46.36	0.00962	46.36	0.02299
46.38	0.02469	46.38	0.03448	46.38	0.00481	46.38	0.02107
46.4	0.02778	46.4	0.03245	46.4	0.0024	46.4	0.01724
46.42	0.02469	46.42	0.03043	46.42	0	46.42	0.01149
46.44	0.02469	46.44	0.02637	46.44	0	46.44	0.01149
46.46	0.02778	46.46	0.02231	46.46	0.00481	46.46	0.01149
46.48	0.0216	46.48	0.01826	46.48	0.00481	46.48	0.00958
46.5	0.01543	46.5	0.01623	46.5	0.00962	46.5	0.01533
46.52	0.01698	46.52	0.0142	46.52	0.01202	46.52	0.02299
46.54	0.02006	46.54	0.0142	46.54	0.02163	46.54	0.03257
46.56	0.01389	46.56	0.0142	46.56	0.02885	46.56	0.03448
46.58	0.01543	46.58	0.0142	46.58	0.03125	46.58	0.0364
46.6	0.01852	46.6	0.0142	46.6	0.03365	46.6	0.03257
46.62	0.01698	46.62	0.0142	46.62	0.03365	46.62	0.02682
46.64	0.01852	46.64	0.0142	46.64	0.03125	46.64	0.0249
46.66	0.01235	46.66	0.0142	46.66	0.02644	46.66	0.01533
46.68	0.01543	46.68	0.01623	46.68	0.01923	46.68	0.01341
46.7	0.01235	46.7	0.01826	46.7	0.01202	46.7	0.01533
46.72	0.00926	46.72	0.02231	46.72	0.00962	46.72	0.01533
46.74	0.01852	46.74	0.02434	46.74	0.00962	46.74	0.01533
46.76	0.02315	46.76	0.02434	46.76	0.00721	46.76	0.00958
46.78	0.02315	46.78	0.02434	46.78	0.01202	46.78	0.00766
46.8	0.03086	46.8	0.02231	46.8	0.03125	46.8	0.00383
46.82	0.03241	46.82	0.02231	46.82	0.03365	46.82	0.00766
46.84	0.03549	46.84	0.02028	46.84	0.03846	46.84	0.00383
46.86	0.03549	46.86	0.02028	46.86	0.03606	46.86	0.00766
46.88	0.02932	46.88	0.02028	46.88	0.03606	46.88	0.01724
46.9	0.03086	46.9	0.02028	46.9	0.02644	46.9	0.02299
46.92	0.02469	46.92	0.02028	46.92	0.01202	46.92	0.02299
46.94	0.01235	46.94	0.02028	46.94	0.01683	46.94	0.02682
46.96	0.01389	46.96	0.02231	46.96	0.02644	46.96	0.0249
46.98	0.01235	46.98	0.02434	46.98	0.02885	46.98	0.01916
47	0.00926	47	0.0284	47	0.03365	47	0.01724
47.02	0.0108	47.02	0.03245	47.02	0.02885	47.02	0.01533
47.04	0.00772	47.04	0.03448	47.04	0.02644	47.04	0.00958
47.06	0.01235	47.06	0.03448	47.06	0.01923	47.06	0.01533
47.08	0.01543	47.08	0.03245	47.08	0.01923	47.08	0.01341
47.1	0.01698	47.1	0.0284	47.1	0.02163	47.1	0.01341
47.12	0.02932	47.12	0.02231	47.12	0.01923	47.12	0.00766
47.14	0.03395	47.14	0.02028	47.14	0.02404	47.14	0.01724
47.16	0.03241	47.16	0.01826	47.16	0.01923	47.16	0.01916
47.18	0.02932	47.18	0.01826	47.18	0.01202	47.18	0.01724
47.2	0.02469	47.2	0.02028	47.2	0.00962	47.2	0.01916
47.22	0.0216	47.22	0.02434	47.22	0.00721	47.22	0.02299
47.24	0.01852	47.24	0.0284	47.24	0.01202	47.24	0.03065
47.26	0.01698	47.26	0.03043	47.26	0.01442	47.26	0.04023
47.28	0.01235	47.28	0.03043	47.28	0.01202	47.28	0.0364
47.3	0.01852	47.3	0.0284	47.3	0.01202	47.3	0.04023
47.32	0.02315	47.32	0.02434	47.32	0.01923	47.32	0.03831
47.34	0.0216	47.34	0.02028	47.34	0.02644	47.34	0.04215
47.36	0.02623	47.36	0.01826	47.36	0.03365	47.36	0.0364
47.38	0.03086	47.38	0.01826	47.38	0.03125	47.38	0.02299
47.4	0.03395	47.4	0.02028	47.4	0.03846	47.4	0.01533
47.42	0.03241	47.42	0.02434	47.42	0.03846	47.42	0.01533
47.44	0.02315	47.44	0.02637	47.44	0.02885	47.44	0.01533
47.46	0.02778	47.46	0.03043	47.46	0.01442	47.46	0.01149
47.48	0.02469	47.48	0.03043	47.48	0.00721	47.48	0.00766
47.5	0.01543	47.5	0.03043	47.5	0	47.5	0.01533
47.52	0.00926	47.52	0.0284	47.52	0.0024	47.52	0.01533
47.54	0.00772	47.54	0.02434	47.54	0.00481	47.54	0.01724
47.56	0.00926	47.56	0.02028	47.56	0.01923	47.56	0.01916
47.58	0.00926	47.58	0.01826	47.58	0.03606	47.58	0.02107
47.6	0.00926	47.6	0.01623	47.6	0.04567	47.6	0.02107
47.62	0.01389	47.62	0.01623	47.62	0.04567	47.62	0.02107
47.64	0.02315	47.64	0.02028	47.64	0.03365	47.64	0.02107
47.66	0.02932	47.66	0.02434	47.66	0.01923	47.66	0.01916
47.68	0.02778	47.68	0.03043	47.68	0.01202	47.68	0.02874
47.7	0.03086	47.7	0.03651	47.7	0.0024	47.7	0.04023
47.72	0.03704	47.72	0.0426	47.72	0	47.72	0.04023
47.74	0.03704	47.74	0.04462	47.74	0.00962	47.74	0.04406
47.76	0.03086	47.76	0.04462	47.76	0.00962	47.76	0.04598
47.78	0.02315	47.78	0.04057	47.78	0.02885	47.78	0.04789
47.8	0.0216	47.8	0.03448	47.8	0.05048	47.8	0.04215
47.82	0.01852	47.82	0.02637	47.82	0.0601	47.82	0.03065
47.84	0.00926	47.84	0.01826	47.84	0.07452	47.84	0.0249
47.86	0.00309	47.86	0.0142	47.86	0.07212	47.86	0.0249
47.88	0.0108	47.88	0.01014	47.88	0.05769	47.88	0.03257
47.9	0.01852	47.9	0.01014	47.9	0.04087	47.9	0.02874
47.92	0.02006	47.92	0.0142	47.92	0.01202	47.92	0.0249
47.94	0.02469	47.94	0.01826	47.94	0.00721	47.94	0.02874
47.96	0.02623	47.96	0.02434	47.96	0.01202	47.96	0.03065
47.98	0.03549	47.98	0.0284	47.98	0.01683	47.98	0.0364
48	0.03704	48	0.03245	48	0.02644	48	0.0364
48.02	0.03549	48.02	0.03245	48.02	0.02163	48.02	0.03065
48.04	0.03395	48.04	0.03043	48.04	0.03125	48.04	0.03257
48.06	0.03086	48.06	0.0284	48.06	0.02644	48.06	0.03448
48.08	0.0216	48.08	0.02434	48.08	0.02644	48.08	0.03448
48.1	0.01389	48.1	0.02028	48.1	0.02404	48.1	0.03065
48.12	0.00463	48.12	0.01826	48.12	0.03846	48.12	0.03257
48.14	0	48.14	0.01623	48.14	0.04567	48.14	0.03257
48.16	0.00309	48.16	0.01623	48.16	0.04087	48.16	0.02874
48.18	0.00463	48.18	0.01623	48.18	0.02404	48.18	0.02682
48.2	0.00463	48.2	0.01826	48.2	0.02404	48.2	0.0249
48.22	0.01235	48.22	0.01826	48.22	0.00481	48.22	0.01916
48.24	0.01543	48.24	0.01826	48.24	0.00481	48.24	0.01916
48.26	0.01389	48.26	0.01826	48.26	0	48.26	0.01533
48.28	0.01389	48.28	0.01623	48.28	0.01202	48.28	0.01724
48.3	0.01235	48.3	0.01623	48.3	0.01683	48.3	0.01916
48.32	0.01698	48.32	0.01826	48.32	0.01923	48.32	0.02682
48.34	0.01698	48.34	0.02231	48.34	0.01683	48.34	0.03257
48.36	0.01389	48.36	0.02637	48.36	0.00481	48.36	0.02874
48.38	0.01543	48.38	0.03245	48.38	0.01202	48.38	0.02682
48.4	0.00926	48.4	0.03854	48.4	0.01923	48.4	0.02874
48.42	0.00154	48.42	0.0426	48.42	0.01923	48.42	0.0249
48.44	0.00154	48.44	0.04462	48.44	0.03365	48.44	0.0249
48.46	0.00154	48.46	0.0426	48.46	0.04327	48.46	0.01341
48.48	0.00309	48.48	0.04057	48.48	0.03846	48.48	0.00766
48.5	0.00617	48.5	0.03448	48.5	0.03606	48.5	0.00958
48.52	0.00772	48.52	0.0284	48.52	0.01683	48.52	0.01724
48.54	0.0216	48.54	0.02028	48.54	0.03125	48.54	0.00958
48.56	0.03086	48.56	0.01623	48.56	0.02163	48.56	0.01149
48.58	0.03086	48.58	0.01217	48.58	0.02404	48.58	0.01724
48.6	0.03241	48.6	0.01217	48.6	0.02644	48.6	0.03448
48.62	0.02778	48.62	0.0142	48.62	0.02404	48.62	0.03831
48.64	0.01852	48.64	0.01623	48.64	0.01442	48.64	0.04215
48.66	0.01235	48.66	0.02028	48.66	0.00962	48.66	0.04406
48.68	0.00463	48.68	0.02231	48.68	0	48.68	0.04789
48.7	0.00617	48.7	0.02434	48.7	0.00481	48.7	0.04789
48.72	0.00463	48.72	0.02434	48.72	0	48.72	0.0364
48.74	0.00463	48.74	0.02231	48.74	0.00481	48.74	0.0249
48.76	0.00772	48.76	0.02028	48.76	0.00481	48.76	0.02107
48.78	0.00772	48.78	0.01826	48.78	0.00481	48.78	0.01916
48.8	0.0108	48.8	0.01826	48.8	0.00481	48.8	0.01341
48.82	0.00926	48.82	0.02028	48.82	0.0024	48.82	0.00766
48.84	0.00926	48.84	0.02434	48.84	0.0024	48.84	0.00958
48.86	0.00926	48.86	0.03043	48.86	0.01442	48.86	0.02107
48.88	0.01389	48.88	0.03448	48.88	0.01442	48.88	0.02874
48.9	0.01543	48.9	0.03854	48.9	0.02163	48.9	0.03448
48.92	0.01852	48.92	0.04057	48.92	0.02163	48.92	0.04023
48.94	0.02006	48.94	0.04057	48.94	0.01923	48.94	0.04598
48.96	0.0216	48.96	0.03854	48.96	0.02885	48.96	0.04789
48.98	0.01389	48.98	0.03448	48.98	0.02404	48.98	0.04789
49	0.01235	49	0.03245	49	0.02644	49	0.0364
49.02	0.00926	49.02	0.0284	49.02	0.02885	49.02	0.02682
49.04	0.00772	49.04	0.02637	49.04	0.01923	49.04	0.02682
49.06	0.00154	49.06	0.02637	49.06	0.01923	49.06	0.03065
49.08	0	49.08	0.02637	49.08	0.00962	49.08	0.02107
49.1	0.00463	49.1	0.0284	49.1	0.00721	49.1	0.01533
49.12	0.00617	49.12	0.0284	49.12	0.01442	49.12	0.01916
49.14	0.00617	49.14	0.0284	49.14	0.00721	49.14	0.02299
49.16	0.01389	49.16	0.02637	49.16	0.01202	49.16	0.02682
49.18	0.01698	49.18	0.02231	49.18	0.01442	49.18	0.02682
49.2	0.02006	49.2	0.01826	49.2	0.00962	49.2	0.02299
49.22	0.01852	49.22	0.01623	49.22	0.01202	49.22	0.0249
49.24	0.01389	49.24	0.0142	49.24	0.01683	49.24	0.03448
49.26	0.01235	49.26	0.0142	49.26	0.02404	49.26	0.03065
49.28	0.00463	49.28	0.01623	49.28	0.02885	49.28	0.0249
49.3	0.00309	49.3	0.01826	49.3	0.02163	49.3	0.02299
49.32	0.00617	49.32	0.02028	49.32	0.02163	49.32	0.02107
49.34	0.00463	49.34	0.02028	49.34	0.01923	49.34	0.02299
49.36	0.00463	49.36	0.01826	49.36	0.00962	49.36	0.01916
49.38	0.00772	49.38	0.01623	49.38	0	49.38	0.02299
49.4	0.01235	49.4	0.0142	49.4	0	49.4	0.0249
49.42	0.00926	49.42	0.01014	49.42	0.01202	49.42	0.03257
49.44	0.0108	49.44	0.00811	49.44	0.01923	49.44	0.03831
49.46	0.01852	49.46	0.00811	49.46	0.02644	49.46	0.04406
49.48	0.01543	49.48	0.01014	49.48	0.03846	49.48	0.04789
49.5	0.0216	49.5	0.01217	49.5	0.04087	49.5	0.04789
49.52	0.01698	49.52	0.01623	49.52	0.03606	49.52	0.04215
49.54	0.01852	49.54	0.02028	49.54	0.02163	49.54	0.03448
49.56	0.02469	49.56	0.02231	49.56	0.00962	49.56	0.03257
49.58	0.02006	49.58	0.02231	49.58	0.00481	49.58	0.03831
49.6	0.02006	49.6	0.02028	49.6	0.00721	49.6	0.03448
49.62	0.02006	49.62	0.01826	49.62	0.00721	49.62	0.02682
49.64	0.02006	49.64	0.0142	49.64	0.02404	49.64	0.0249
49.66	0.02315	49.66	0.01217	49.66	0.03125	49.66	0.03257
49.68	0.02006	49.68	0.01014	49.68	0.03846	49.68	0.04598
49.7	0.0216	49.7	0.01014	49.7	0.04808	49.7	0.05556
49.72	0.02778	49.72	0.01217	49.72	0.05048	49.72	0.05939
49.74	0.03549	49.74	0.01623	49.74	0.05048	49.74	0.05364
49.76	0.03858	49.76	0.01826	49.76	0.0601	49.76	0.06513
49.78	0.03704	49.78	0.02028	49.78	0.0625	49.78	0.06897
49.8	0.03704	49.8	0.02231	49.8	0.08173	49.8	0.06322
49.82	0.03704	49.82	0.02231	49.82	0.09375	49.82	0.04981
49.84	0.03241	49.84	0.02231	49.84	0.08413	49.84	0.04789
49.86	0.02778	49.86	0.02231	49.86	0.08894	49.86	0.05364
49.88	0.02469	49.88	0.02434	49.88	0.08173	49.88	0.0613
49.9	0.02315	49.9	0.02434	49.9	0.07692	49.9	0.06897
49.92	0.02623	49.92	0.02637	49.92	0.06731	49.92	0.08046
49.94	0.03395	49.94	0.02637	49.94	0.07212	49.94	0.08429
49.96	0.03858	49.96	0.02637	49.96	0.09615	49.96	0.10536
[truncated: 502 more rows]

## Sheet: Fig. 3d
Voltage (V)	Current denstlty (mA cm-2)	Voltage (V)	Current denstlty (mA cm-2)	Voltage (V)	Current denstlty (mA cm-2)
1.2	-32.0326	1.2	-35.4857	1.2	-31.1542
1.18685	-23.0596	1.18686	-28.4586	1.18685	-23.5106
1.17375	-16.2469	1.17376	-22.691	1.17375	-16.7435
1.16059	-10.1403	1.16061	-16.2133	1.1606	-10.6887
1.1475	-4.67292	1.14751	-10.3593	1.1475	-5.27671
1.13435	-0.13196	1.13435	-5.0752	1.13434	-0.83311
1.1212	3.84644	1.1212	-0.64541	1.12119	2.85921
1.1081	7.76565	1.1081	3.21115	1.10809	6.84766
1.09495	11.0145	1.09495	7.06313	1.09494	10.1698
1.0818	13.7358	1.08181	10.3012	1.0818	12.9937
1.0687	15.9978	1.06871	13.048	1.0687	15.3275
1.05555	17.8138	1.05556	15.3323	1.05555	17.2377
1.0424	19.2545	1.0424	17.204	1.0424	18.7787
1.0293	20.373	1.0293	18.7041	1.0293	19.9898
1.01615	21.2052	1.01615	19.8481	1.01615	20.9003
1.00305	21.8043	1.00305	20.7336	1.00304	21.5598
0.9899	22.2277	0.9899	21.3824	0.98989	22.0555
0.97675	22.5339	0.97676	21.8409	0.97674	22.3892
0.96365	22.7428	0.96366	22.1841	0.96365	22.6381
0.9505	22.8986	0.95051	22.4236	0.9505	22.8068
0.93735	23.0013	0.93735	22.5992	0.93735	22.9408
0.92425	23.0937	0.92425	22.7316	0.92425	23.0445
0.9111	23.1484	0.9111	22.8298	0.9111	23.1198
0.898	23.2009	0.898	22.9972	0.898	23.2294
0.88485	23.2779	0.88485	23.0339	0.88485	23.2569
0.8717	23.3187	0.87171	23.0727	0.87169	23.2985
0.8586	23.3422	0.85861	23.1146	0.85859	23.3391
0.84545	23.3507	0.84546	23.1486	0.84545	23.3478
0.8323	23.3745	0.8323	23.1593	0.8323	23.3672
0.8192	23.383	0.8192	23.1917	0.8192	23.405
0.80605	23.4168	0.80605	23.2103	0.80605	23.4275
0.79295	23.4253	0.79295	23.2177	0.79295	23.4322
0.77981	23.4531	0.7798	23.2293	0.7798	23.4512
0.76665	23.4778	0.76666	23.2416	0.76665	23.4578
0.75355	23.4787	0.75356	23.266	0.75354	23.4737
0.7404	23.4848	0.74041	23.2923	0.74039	23.494
0.72725	23.4977	0.72725	23.3101	0.72725	23.4943
0.71415	23.5129	0.71415	23.3076	0.71415	23.5134
0.701	23.521	0.701	23.3275	0.701	23.5225
0.6879	23.5373	0.6879	23.3342	0.6879	23.5537
0.67475	23.5455	0.67475	23.3599	0.67475	23.5662
0.6616	23.5693	0.66161	23.3391	0.6616	23.5781
0.6485	23.5741	0.64851	23.3517	0.6485	23.5793
0.63535	23.5895	0.63536	23.3712	0.63535	23.6024
0.6222	23.5944	0.6222	23.3905	0.62219	23.6034
0.6091	23.6197	0.6091	23.4073	0.60909	23.6002
0.59595	23.6312	0.59595	23.4208	0.59595	23.6099
0.58285	23.6249	0.58285	23.4278	0.58285	23.6205
0.5697	23.6358	0.5697	23.4346	0.5697	23.6215
0.55655	23.6505	0.55655	23.4373	0.55655	23.6184
0.54345	23.6527	0.54346	23.4526	0.54345	23.6258
0.5303	23.6708	0.53031	23.4532	0.5303	23.6337
0.51715	23.6853	0.51715	23.448	0.51715	23.6315
0.50405	23.6807	0.50405	23.4612	0.50405	23.639
0.4909	23.7004	0.4909	23.4648	0.49089	23.6527
0.4778	23.7037	0.4778	23.4661	0.4778	23.6452
0.46465	23.7206	0.46465	23.4737	0.46465	23.6599
0.4515	23.7127	0.4515	23.4587	0.4515	23.6643
0.4384	23.7076	0.43841	23.474	0.4384	23.6874
0.42525	23.701	0.42526	23.5012	0.42525	23.6811
0.4121	23.7245	0.4121	23.5107	0.4121	23.6655
0.399	23.7357	0.399	23.4961	0.399	23.6761
0.38585	23.7312	0.38585	23.5144	0.38585	23.668
0.37275	23.7363	0.37275	23.5239	0.37275	23.6686
0.3596	23.7496	0.3596	23.5162	0.3596	23.6896
0.34645	23.7463	0.34645	23.5291	0.34645	23.6836
0.33335	23.7599	0.33335	23.5217	0.33335	23.6724
0.32019	23.7405	0.3202	23.5266	0.3202	23.6646
0.30705	23.7408	0.30705	23.5236	0.30705	23.6799
0.29395	23.7454	0.29395	23.5352	0.29395	23.7008
0.2808	23.7445	0.2808	23.5288	0.2808	23.7036
0.2677	23.7442	0.2677	23.5465	0.2677	23.6843
0.25455	23.7523	0.25455	23.5389	0.25455	23.6852
0.2414	23.762	0.2414	23.5453	0.2414	23.6755
0.2283	23.7605	0.2283	23.5328	0.2283	23.6705
0.21515	23.775	0.21515	23.523	0.21515	23.6546
0.202	23.7599	0.202	23.5223	0.202	23.6324
0.1889	23.7565	0.1889	23.5349	0.1889	23.6537
0.17575	23.7574	0.17575	23.5383	0.17575	23.6552
0.16265	23.7599	0.16265	23.5358	0.16265	23.6577
0.1495	23.7574	0.1495	23.5279	0.1495	23.6705
0.13635	23.7596	0.13635	23.515	0.13635	23.6836
0.12325	23.7599	0.12325	23.5254	0.12325	23.6958
0.1101	23.7565	0.1101	23.5315	0.1101	23.6974
0.09695	23.7665	0.09695	23.5175	0.09695	23.7011
0.08385	23.7559	0.08385	23.519	0.08385	23.7036
0.0707	23.7692	0.0707	23.5089	0.0707	23.6868
0.0576	23.7701	0.0576	23.5065	0.0576	23.6971
0.04445	23.775	0.04445	23.5104	0.04445	23.6952
0.0313	23.7901	0.0313	23.5055	0.0313	23.6865
0.0182	23.7891	0.0182	23.5006	0.0182	23.6712
0.00505	23.7861	0.00505	23.4982	0.00505	23.6752
-0.0081	23.3555	-0.0081	23.4092	-0.0081	23.5503
-0.0212	23.608	-0.0212	23.4618	-0.0212	23.6087
-0.03435	23.6904	-0.03435	23.4875	-0.03435	23.6305
-0.04745	23.7417	-0.04745	23.5034	-0.04745	23.6415
-0.06059	23.7644	-0.0606	23.5043	-0.0606	23.653
-0.07375	23.7716	-0.07375	23.5071	-0.07375	23.643
-0.08685	23.7731	-0.08685	23.5321	-0.08685	23.6484
-0.1	23.7783	-0.1	23.515	-0.1	23.6549

## Sheet: Fig. 3e
Time (h)	Normalized PCE	Normalized PCE	Normalized PCE	Time (h)	Normalized PCE	Normalized PCE	Normalized PCE	Time (h)	Normalized PCE	Normalized PCE	Normalized PCE
0	1	0.978	1.0286	0	1	1.043	0.977	0	1	0.9751	1.0236
21	0.6234	0.59464	0.64958	84	0.99734	1.029	0.9631	84	1.01336	0.9824	1.04236
42	0.4345	0.38645	0.46952	168	0.97518	1.0196	0.9302	168	0.99836	0.97362	1.0126
63	0.2336	0.15996	0.30042	252	0.95938	0.9845	0.92531	252	0.99989	0.96882	1.0185
84	0.1198	0.04052	0.18952	336	0.96266	0.99722	0.91325	336	0.99811	0.96083	1.0236
				420	0.9213	0.9594	0.87153	420	0.986	0.9542	1.012
				504	0.877	0.92543	0.8214	504	0.98526	0.9512	1.01
				588	0.8585	0.90763	0.80321	588	0.99265	0.94535	1.0103
				672	0.8362	0.8861	0.78563	672	0.97861	0.94401	1.0071
				756	0.83793	0.89824	0.77004	756	0.98321	0.94906	1.0198
				840	0.83278	0.8902	0.78021	840	0.98898	0.93125	1.0152
				924	0.81567	0.89132	0.74062	924	0.97995	0.92642	1.0243
				1008	0.79461	0.87932	0.7261	1008	0.98962	0.92354	1.0296

## Sheet: Fig. 3f
Numeber of cycles	Normalized PCE	Normalized PCE	Normalized PCE	Numeber of cycles	Normalized PCE	Normalized PCE	Normalized PCE	Numeber of cycles	Normalized PCE	Normalized PCE	Normalized PCE
0	1	1.0152	0.9902	0	1	1.028	0.9771	0	1	1.015	0.98536
5	0.42343	0.45321	0.39852	20	0.99736	1.022	0.96016	20	1.01536	1.0336	0.98495
10	0.31457	0.3452	0.28014	40	0.95839	0.98852	0.92412	40	0.9906	1.0274	0.96342
15	0.17367	0.2154	0.13254	60	0.8666	0.91942	0.81025	60	1.01009	1.0425	0.97526
20	0.07982	0.1006	0.05012	80	0.83864	0.87895	0.7961	80	0.99711	1.02875	0.96452
				100	0.81857	0.86342	0.77902	100	0.988	1.0085	0.96254
				120	0.81637	0.86814	0.75942	120	0.98323	1.01865	0.94158
				140	0.8057	0.86542	0.74251	140	0.97414	1.0053	0.94152
				160	0.7956	0.85426	0.73514	160	0.97261	0.99998	0.94141
				180	0.75497	0.81952	0.68442	180	0.96221	1.01542	0.92041
				200	0.75397	0.81726	0.68023	200	0.95722	0.99135	0.9142
				220	0.75297	0.82634	0.66845	220	0.94817	0.99965	0.90223

[truncated: 27 more sheets: Fig. 4e, Fig. 4f, Fig. 4g, Fig. 5a, Fig. 5b, Fig. 5c, Fig. 5d, Fig. 5e, Fig. 5f, Fig. S2, Fig. S3, Fig. S4, Fig. S5, Fig. S11, Fig. S13, Fig. S14, Fig. S15, Fig. S18, Fig. S19, Fig. S21 …]
